# Supplementary material for: The geography of COVID-19 misinformation: using geospatial maps for targeted messaging to combat misinformation on COVID-19, South Africa
Source: BMC Res Notes. 2021 Dec 24;14:468. doi: 10.1186/s13104-021-05886-0 (PMC8708513; doi:10.1186/s13104-021-05886-0)
Supplement: Supplementary file 2 — Additional file 2: Table S1. Dataset. [file 13104_2021_5886_MOESM2_ESM.csv]

participant_id	yearofbirth	consent_1	consent_complete	survey1_1	survey1_2___1	survey1_2___2	survey1_2___3	survey1_2___4	survey1_2___5	survey1_2___6	survey1_2___7	survey1_2___9	survey7_2	survey7_3	survey7_4	survey7_5	survey7_6	survey7_7	survey7_8	survey7_9	survey7_10	survey7_11	survey7_12	survey7_13	survey7_14	latitude	longitude	participant_id1	scmythun	survey11_2_age	survey11_2_age_bin	survey11_2_age_tri	survey11_2_age_four	survey11_1_gender	survey11_7_reco_other_cat	survey11_8_income	mis	gender
1	1990	I consent, begin the study	Complete		Unchecked	Unchecked	Unchecked	Unchecked	Unchecked	Unchecked	Unchecked	Unchecked														-26.37638664245606	28.42148017883301	1	0								1
2	1989	I consent, begin the study	Complete	Yes	Yes	Unchecked	Yes	Unchecked	Unchecked	Yes	Unchecked	Unchecked	No	Yes	No	No	No	No	No	Yes	Yes	Yes	No	Yes	No			2	3	30	0	25-39 yrs	25-39 yrs	Woman	Employment	10,000 - <40,000 zar	2	2
3	1985	I consent, begin the study	Complete	Yes	Yes	Unchecked	Yes	Yes	Unchecked	Unchecked	Unchecked	Unchecked	No	Yes	No	Yes	No	No	No	Yes	No	No	Yes	No	No	-26.26906585693359	28.02146720886231	3	2	34	0	25-39 yrs	25-39 yrs	Man	Employment	40,000 - <70,0000 zar	2	1
4	1987	I consent, begin the study	Complete	Yes	Yes	Yes	Yes	Unchecked	Unchecked	Yes	Unchecked	Unchecked	No	Yes	Yes	Yes	Yes	No	Yes	Yes	Yes	Yes	Yes	No	No	-26.2659969329834	28.12176513671875	4	5	33	0	25-39 yrs	25-39 yrs	Woman	Employment	10,000 - <40,000 zar	2	2
5	1986	I consent, begin the study	Complete	Yes	Unchecked	Yes	Unchecked	Unchecked	Unchecked	Unchecked	Unchecked	Unchecked	No	Yes	No	Yes	No	No	Yes	Yes	Yes	Yes	Yes	Yes	No			5	3	33	0	25-39 yrs	25-39 yrs	Woman	Employment	10,000 - <40,000 zar	2	2
6	1986	I consent, begin the study	Complete	Yes	Yes	Unchecked	Unchecked	Unchecked	Unchecked	Unchecked	Unchecked	Unchecked	No	Yes	Yes	Yes	No	No	Yes	Yes	Yes	Yes	Yes	Yes	No			6	3	34	0	25-39 yrs	25-39 yrs	Woman	Employment	10,000 - <40,000 zar	2	2
7	1982	I consent, begin the study	Complete	Yes	Yes	Yes	Yes	Unchecked	Unchecked	Yes	Unchecked	Unchecked	Yes	Yes	No	Yes	Yes	No	No	Yes	Yes	Yes	Yes	No	No	-25.6944465637207	27.26260185241699	7	6	38	0	25-39 yrs	25-39 yrs	Woman	Employment	10,000 - <40,000 zar	2	2
8	1990	I consent, begin the study	Complete	Yes	Yes	Yes	Unchecked	Unchecked	Unchecked	Unchecked	Yes	Unchecked	No	Yes	No	Yes	No	No	Not Applicable	Yes	Yes	No	Yes	Yes	No			8	4	30	0	25-39 yrs	25-39 yrs	Man	Employment	10,000 - <40,000 zar	2	1
9	1978	I consent, begin the study	Complete	Yes	Yes	Yes	Yes	Yes	Unchecked	Yes	Unchecked	Unchecked	Yes	Yes	No	Yes	No	No	Yes	Yes	Yes	Yes	Yes	Yes	No	-26.29461288452148	27.96022987365723	9	0	42	1	40+ yrs	40-59 yrs	Not disclosed	Employment	10,000 - <40,000 zar	1
10	1981	I consent, begin the study	Complete	Yes	Yes	Unchecked	Yes	Yes	Unchecked	Unchecked	Yes	Unchecked	Yes	Yes	Yes	Yes	No	No	Yes	Yes	No	Yes	No	Yes	Yes			10	5	39	0	25-39 yrs	25-39 yrs	Man	Employment	>=70,000 zar	2	1
12	1978	I consent, begin the study	Complete	Yes	Yes	Yes	Yes	Yes	Yes	Yes	Yes	Unchecked	Yes	Yes	No	Yes	No	No	Yes	Yes	No	Yes	Yes	Yes	No	-26.46344566345215	27.85000801086426	12	4	42	1	40+ yrs	40-59 yrs	Man	Employment	10,000 - <40,000 zar	2	1
13	1994	I consent, begin the study	Complete	Yes	Unchecked	Unchecked	Unchecked	Unchecked	Unchecked	Unchecked	Yes	Unchecked	No	Yes	No	Yes	No	Yes	Yes	Yes	No	No	Yes	Yes	No			13	1	26	0	25-39 yrs	25-39 yrs	Man	Employment	10,000 - <40,000 zar	1	1
14	1989	I consent, begin the study	Complete	Yes	Unchecked	Unchecked	Yes	Unchecked	Unchecked	Unchecked	Unchecked	Unchecked	No	Yes	Yes	Yes	No	No	Yes	Yes	Yes	Yes	No	Yes	No			14	4	30	0	25-39 yrs	25-39 yrs	Woman	Other income source	<10,000 zar	2	2
15	1975	I consent, begin the study	Complete	Yes	Yes	Unchecked	Yes	Yes	Unchecked	Yes	Unchecked	Unchecked	Yes	Yes	Yes	Yes	No	No	Yes	Yes	No	Yes	Yes	Yes	No			15	6	44	1	40+ yrs	40-59 yrs	Woman	Employment	40,000 - <70,0000 zar	2	2
17	1988	I consent, begin the study	Complete	Yes	Unchecked	Yes	Yes	Yes	Unchecked	Yes	Yes	Unchecked	Yes	Yes	Yes	Yes	No	Yes	Yes	Yes	Yes	Yes	Yes	Yes	No	-26.13854789733887	27.85134506225586	17	4	31	0	25-39 yrs	25-39 yrs	Not disclosed	Employment	10,000 - <40,000 zar	2
18	1972	I consent, begin the study	Complete	Yes	Unchecked	Unchecked	Unchecked	Unchecked	Unchecked	Unchecked	Unchecked	Yes	No	Yes	No	Yes	No	No	Yes	Yes	Yes	Yes	Yes	Yes	No	-26.25226402282715	28.00144577026367	18	2	48	1	40+ yrs	40-59 yrs	Woman	Employment	>=70,000 zar	2	2
20	1975	I consent, begin the study	Complete	Yes	Unchecked	Yes	Yes	Yes	Unchecked	Unchecked	Yes	Yes	Yes	Yes	No	Yes	No	No	Yes	Yes	No	Yes	Yes	Yes	No			20	3	44	1	40+ yrs	40-59 yrs	Woman	Employment	40,000 - <70,0000 zar	2	2
22	1987	I consent, begin the study	Complete	Yes	Unchecked	Unchecked	Unchecked	Unchecked	Unchecked	Unchecked	Unchecked	Yes	No	Yes	Yes	Yes	No	No	Yes	Yes	No	No	Yes	Yes	No	-26.29152679443359	28.39918327331543	22	0	33	0	25-39 yrs	25-39 yrs	Woman	Employment	10,000 - <40,000 zar	1	2
23	1986	I consent, begin the study	Complete	Yes	Yes	Yes	Yes	Yes	Unchecked	Yes	Yes	Unchecked	No	Yes	No	Yes	No	No	Yes	Yes	Yes	No	Yes	No	No	-26.85842704772949	26.64821624755859	23	1	33	0	25-39 yrs	25-39 yrs	Man	Employment	10,000 - <40,000 zar	1	1
25	1980	I consent, begin the study	Complete	Yes	Yes	Yes	Yes	Unchecked	Unchecked	Yes	Yes	Unchecked		Yes	No	Yes	No	No	No	Yes	No	Yes	Yes	No	Yes			25	4	39	0	25-39 yrs	25-39 yrs	Woman	Employment	<10,000 zar	2	2
27	1988	I consent, begin the study	Complete	Yes	Yes	Unchecked	Unchecked	Unchecked	Unchecked	Unchecked	Unchecked	Unchecked	No	Yes	No	Yes	No	No	Yes	Yes	Yes	Yes	Yes	Yes	No	-26.28257560729981	27.93631553649902	27	1	32	0	25-39 yrs	25-39 yrs	Woman	Employment	10,000 - <40,000 zar	1	2
28	1984	I consent, begin the study	Complete	Yes	Yes	Unchecked	Unchecked	Unchecked	Unchecked	Unchecked	Unchecked	Unchecked	No	Yes	No	Yes	No	No	Yes	Yes	Yes	Yes	No	Yes	No	-26.90928268432617	26.60024070739746	28	4	35	0	25-39 yrs	25-39 yrs	Woman	Employment	<10,000 zar	2	2
32	1981	I consent, begin the study	Complete	Yes	Yes	Yes	Yes	Yes	Unchecked	Yes	Yes	Unchecked	Yes	Yes	No	Yes	No	No	Yes	Yes	Yes	Yes	Yes	Yes	No	-26.24224853515625	27.89359283447266	32	4	38	0	25-39 yrs	25-39 yrs	Man	Employment	10,000 - <40,000 zar	2	1
33	1993	I consent, begin the study	Complete	Yes	Unchecked	Unchecked	Yes	Unchecked	Unchecked	Unchecked	Yes	Unchecked	Yes	Yes	Yes	Yes	No	No	Yes	Yes	No	Yes	Yes	Yes	No			33	3	27	0	25-39 yrs	25-39 yrs	Not disclosed	Employment	10,000 - <40,000 zar	2
34	1982	I consent, begin the study	Complete	Yes	Yes	Yes	Yes	Yes	Unchecked	Yes	Yes	Unchecked	Yes	Yes	No	Yes	No	No	Yes	Yes	No	Yes	Yes	No	No	-26.85430908203125	26.6430549621582	34	1	37	0	25-39 yrs	25-39 yrs	Man	Employment	>=70,000 zar	1	1
35	1984	I consent, begin the study	Complete	Yes	Yes	Unchecked	Yes	Unchecked	Unchecked	Unchecked	Yes	Unchecked	No	Yes	No	Yes	No	No	Yes	Yes	No	No	Yes	Yes	No	-26.90704536437988	26.58770942687988	35	2	36	0	25-39 yrs	25-39 yrs	Woman	Employment	10,000 - <40,000 zar	2	2
37	1994	I consent, begin the study	Complete	Yes	Yes	Yes	Yes	Yes	Yes	Yes	Yes	Unchecked	No	Yes	No	Yes	No	No	Yes	Yes	No	Yes	No	No	No			37	2	25	0	25-39 yrs	25-39 yrs	Man	Employment	10,000 - <40,000 zar	2	1
38	1990	I consent, I wish to be contacted	Complete	Yes	Yes	Unchecked	Unchecked	Unchecked	Unchecked	Unchecked	Unchecked	Unchecked	Yes	Yes	No	Yes	No	No	No	No	Yes	Yes	Yes	No	No			38	4	29	0	25-39 yrs	25-39 yrs	Not disclosed	Employment	<10,000 zar	2
40	1984	I consent, begin the study	Complete	Yes	Yes	Yes	Yes	Yes	Unchecked	Yes	Yes	Unchecked	No	Yes	No	Yes	No	Yes	Yes	Yes	Yes	No	Yes	Yes	No			40	1	35	0	25-39 yrs	25-39 yrs	Man	Employment	10,000 - <40,000 zar	1	1
41	1977	I consent, begin the study	Complete	Yes	Yes	Yes	Yes	Yes	Unchecked	Unchecked	Yes	Unchecked	No	Yes	Yes	Yes	No	No	Yes	Yes	No	Yes	Yes	Yes	No			41	2	43	1	40+ yrs	40-59 yrs	Woman	Employment	10,000 - <40,000 zar	2	2
42	1982	I consent, begin the study	Complete	Yes	Unchecked	Yes	Yes	Unchecked	Unchecked	Unchecked	Unchecked	Unchecked	No	Yes	No	Yes	No	No	No	Yes	No	Yes	Yes	No	No			42	3	38	0	25-39 yrs	25-39 yrs	Man	Employment	10,000 - <40,000 zar	2	1
43	1975	I consent, begin the study	Complete	Yes	Unchecked	Unchecked	Yes	Unchecked	Unchecked	Unchecked	Unchecked	Unchecked	Yes	Yes	Yes	Yes	Yes	No	Yes	Yes	Yes	Yes	Yes	Yes	No			43	1	44	1	40+ yrs	40-59 yrs	Man	Employment	<10,000 zar	1	1
46	1982	I consent, I wish to be contacted	Complete	Yes	Yes	Unchecked	Yes	Yes	Unchecked	Yes	Unchecked	Unchecked	No	Yes	Yes	Yes	Yes	No	Yes	Yes	No	Yes	Yes	No	Yes	-26.90951538085938	26.61593437194824	46	4	37	0	25-39 yrs	25-39 yrs	Man	Employment	10,000 - <40,000 zar	2	1
47	1986	I consent, begin the study	Complete	Yes	Yes	Yes	Unchecked	Unchecked	Unchecked	Unchecked	Unchecked	Unchecked	Yes	Yes	Yes	Yes	No	No	Yes	Yes	No	Yes	Yes	Yes	No			47	5	33	0	25-39 yrs	25-39 yrs	Woman	Employment	10,000 - <40,000 zar	2	2
49	1976	I consent, begin the study	Complete	Yes	Unchecked	Unchecked	Yes	Unchecked	Unchecked	Unchecked	Unchecked	Unchecked	Yes	Yes	Yes	Yes	Yes	No	Yes	Yes	No	Yes	Yes	Yes	No			49	4	43	1	40+ yrs	40-59 yrs	Woman	Employment	10,000 - <40,000 zar	2	2
50	1983	I consent, begin the study	Complete	Yes	Yes	Yes	Yes	Yes	Yes	Unchecked	Unchecked	Unchecked	No	Yes	No	Yes	No	No	Yes	Yes	No	Not Applicable	No	Yes	No			50	3	37	0	25-39 yrs	25-39 yrs	Man	Employment	10,000 - <40,000 zar	2	1
51	1982	I consent, begin the study	Complete	Yes	Yes	Unchecked	Yes	Unchecked	Unchecked	Yes	Unchecked	Unchecked	No	Yes	No	Yes	No	No	Yes	Yes	No	No	Yes	Yes	No	-26.17109489440918	28.04974746704102	51	1	38	0	25-39 yrs	25-39 yrs	Man	Employment	10,000 - <40,000 zar	1	1
53	1984	I consent, begin the study	Complete	Yes	Yes	Unchecked	Yes	Unchecked	Unchecked	Unchecked	Yes	Unchecked	Yes	Yes	Yes	Yes	No	No	Yes	Yes	Yes	Yes	Yes	Yes	No			53	3	36	0	25-39 yrs	25-39 yrs	Woman	Other income source	<10,000 zar	2	2
55	1987	I consent, begin the study	Complete	Yes	Yes	Yes	Yes	Unchecked	Unchecked	Unchecked	Unchecked	Unchecked	No	Yes	No	Yes	No	No	No	Yes	Yes	Yes	No	No	No	-26.27075958251953	28.11226844787598	55	1	33	0	25-39 yrs	25-39 yrs	Man	Employment	>=70,000 zar	1	1
56	1985	I consent, begin the study	Complete	Yes	Unchecked	Unchecked	Yes	Unchecked	Unchecked	Unchecked	Unchecked	Unchecked	No	Yes	Yes	Yes	No	No	Yes	No	No	Yes	Yes	Yes	Yes			56	3	34	0	25-39 yrs	25-39 yrs	Man	Employment	10,000 - <40,000 zar	2	1
57	1964	I consent, begin the study	Complete	Yes	Yes	Unchecked	Yes	Yes	Unchecked	Yes	Yes	Unchecked	Yes	Yes	No	Yes	No	No	Yes	Yes	Yes	Yes	Yes	Yes	No			57	6	56	1	40+ yrs	40-59 yrs	Woman	No income	not reported	2	2
59	1984	I consent, begin the study	Complete	Yes	Yes	Unchecked	Yes	Unchecked	Unchecked	Yes	Unchecked	Unchecked	No	Yes	No	Yes	No	No	No	Yes	Yes	Yes	No	Yes	Yes			59	4	36	0	25-39 yrs	25-39 yrs	Man	Employment	10,000 - <40,000 zar	2	1
61	1984	I consent, begin the study	Complete	Yes	Yes	Yes	Yes	Unchecked	Unchecked	Yes	Yes	Unchecked	No	Yes	No	Yes	No	No	Yes	Yes	No	Yes	Yes	Yes	No	-26.88006210327148	26.61166572570801	61	4								2
63	1990	I consent, begin the study	Complete	Yes	Unchecked	Unchecked	Yes	Unchecked	Unchecked	Unchecked	Unchecked	Unchecked	Yes	Yes	Yes	Yes	Yes	Yes	Yes	Yes	Yes	Yes	Yes	Yes	No			63	5	30	0	25-39 yrs	25-39 yrs	Woman	Employment	10,000 - <40,000 zar	2	2
64	1995	I consent, begin the study	Complete	Yes	Unchecked	Unchecked	Yes	Unchecked	Unchecked	Unchecked	Unchecked	Unchecked	No	Yes	No	Not Applicable	Not Applicable	No	Yes	Yes	No	Not Applicable	Yes	Yes	No			64	3	24	0	18-24 yrs	18-24 yrs	Not disclosed	Employment	10,000 - <40,000 zar	2
68	1995	I consent, begin the study	Complete	Yes	Yes	Yes	Unchecked	Yes	Unchecked	Unchecked	Unchecked	Unchecked	No	Yes	Not Applicable	Yes	No	No	Yes	Yes	Not Applicable	Yes	Yes	Yes	Not Applicable			68	4	25	0	25-39 yrs	25-39 yrs	Woman	Employment	<10,000 zar	2	2
69	1981	I consent, begin the study	Complete	Yes	Unchecked	Unchecked	Yes	Yes	Unchecked	Yes	Yes	Unchecked	No	Yes	No	Yes	No	No	No	Yes	Yes	No	Yes	Yes	No	-25.69270324707031	27.39463806152344	69	2	38	0	25-39 yrs	25-39 yrs	Man	Employment	10,000 - <40,000 zar	2	1
71	1991	I consent, begin the study	Complete	Yes	Yes	Yes	Unchecked	Unchecked	Unchecked	Unchecked	Unchecked	Unchecked	No	Yes	No	Yes	No	No	Yes	Yes	No	Yes	Yes	Yes	No	-26.26109886169434	28.16732215881348	71	1	28	0	25-39 yrs	25-39 yrs	Woman	Employment	10,000 - <40,000 zar	1	2
72	1989	I consent, begin the study	Complete	Yes	Unchecked	Yes	Yes	Yes	Yes	Unchecked	Unchecked	Unchecked	Yes	Yes	Yes	Yes	Yes	No	Yes	Yes	Yes	Yes	No	Yes	No			72	2	30	0	25-39 yrs	25-39 yrs	Woman	Employment	<10,000 zar	2	2
73	1997	I consent, begin the study	Complete	Yes	Yes	Yes	Yes	Unchecked	Unchecked	Yes	Unchecked	Unchecked	No	Yes	No	Yes	No	No	Yes	Yes	Yes	Yes	Yes	Yes	No			73	4	22	0	18-24 yrs	18-24 yrs	Woman	Employment	<10,000 zar	2	2
74	1992	I consent, begin the study	Complete	Yes	Yes	Unchecked	Unchecked	Unchecked	Unchecked	Unchecked	Unchecked	Unchecked	No	Yes	Yes	Yes	Yes	No	Yes	Yes	Yes	Yes	Yes	Yes	No			74	4	28	0	25-39 yrs	25-39 yrs	Woman	Employment	10,000 - <40,000 zar	2	2
76	1959	I consent, begin the study	Complete	Yes	Unchecked	Yes	Yes	Yes	Unchecked	Unchecked	Unchecked	Unchecked	No	Yes	No	Yes	No	No	Yes	Yes	Yes	Yes	Yes	Yes	No	-27.96591567993164	26.76991081237793	76	4	61	1	40+ yrs	60+ yrs	Man	Employment	10,000 - <40,000 zar	2	1
78	1966	I consent, begin the study	Complete	Yes	Yes	Yes	Yes	Yes	Yes	Unchecked	Unchecked	Unchecked	Yes	Yes	No	Yes	No	No	Yes	Yes	No	Yes	Yes	Yes	No			78	3	53	1	40+ yrs	40-59 yrs	Woman	Employment	10,000 - <40,000 zar	2	2
79	1987	I consent, begin the study	Complete	Yes	Unchecked	Yes	Yes	Unchecked	Unchecked	Yes	Yes	Unchecked	No	Yes	No	Yes	No	No	Yes	Yes	Yes	Yes	Yes	Yes	No			79	0	33	0	25-39 yrs	25-39 yrs	Woman	Employment	40,000 - <70,0000 zar	1	2
81	1970	I consent, I wish to be contacted	Complete	Yes	Yes	Unchecked	Unchecked	Unchecked	Unchecked	Unchecked	Unchecked	Unchecked	No	Yes	Yes	Yes	No	No	Yes	Yes	No	Yes	Yes	Yes	No	-26.34673500061035	27.8732795715332	81	4	50	1	40+ yrs	40-59 yrs	Woman	Employment	10,000 - <40,000 zar	2	2
82	1989	I consent, begin the study	Complete	Yes	Unchecked	Yes	Yes	Unchecked	Unchecked	Yes	Unchecked	Unchecked	Yes	Yes	Yes	Yes	No	No	Yes	Yes	No	Yes	Yes	Yes	No			82	5	31	0	25-39 yrs	25-39 yrs	Woman	Employment	10,000 - <40,000 zar	2	2
83	1964	I consent, begin the study	Complete	Yes	Unchecked	Unchecked	Yes	Yes	Unchecked	Yes	Unchecked	Unchecked	No	No	No	Yes	No	No	Yes	Yes	Yes	No	Yes	Yes	No	-26.24002075195313	27.82986068725586	83	2	55	1	40+ yrs	40-59 yrs	Woman	Employment	10,000 - <40,000 zar	2	2
84	1993	I consent, begin the study	Complete	Yes	Unchecked	Unchecked	Yes	Yes	Unchecked	Unchecked	Yes	Unchecked	No	Yes	No	Yes	No	No	Yes		Yes	No	Yes	No	No			84	0	26	0	25-39 yrs	25-39 yrs	Woman	Employment	>=70,000 zar	1	2
86	1971	I consent, begin the study	Complete	Yes	Unchecked	Yes	Yes	Unchecked	Unchecked	Yes	Unchecked	Unchecked	No	Yes	Yes	Yes	No	No	Yes	Yes	No	Yes	Yes	Yes	No			86	5	49	1	40+ yrs	40-59 yrs	Woman	Employment	40,000 - <70,0000 zar	2	2
87	1984	I consent, begin the study	Complete	Yes	Yes	Unchecked	Yes	Yes	Unchecked	Yes	Unchecked	Unchecked	No	Yes	No	Yes	No	No	Yes	Yes	Yes	No	Yes	Yes	No	-26.17832565307617	28.00205802917481	87	1	36	0	25-39 yrs	25-39 yrs	Man	Employment	<10,000 zar	1	1
90	1995	I consent, begin the study	Complete	Yes	Yes	Yes	Yes	Yes	Yes	Yes	Yes	Unchecked	No	Yes	Yes	Yes	Yes	No	Yes	Yes	Yes	Yes	Yes	Yes	No			90	5	25	0	25-39 yrs	25-39 yrs	Man	No income	<10,000 zar	2	1
93	1996	I consent, begin the study	Complete	Yes	Yes	Unchecked	Unchecked	Unchecked	Unchecked	Unchecked	Yes	Unchecked	No	Yes	No	No	No	No	Yes	Yes	Yes	Yes	Yes	Yes	No	-26.84643173217773	26.86185836791992	93	4	23	0	18-24 yrs	18-24 yrs	Woman	Employment	10,000 - <40,000 zar	2	2
95	1985	I consent, I wish to be contacted	Complete	Yes	Unchecked	Yes	Yes	Unchecked	Unchecked	Unchecked	Yes	Unchecked	No	Yes	No	Yes		No	Yes	Yes	Yes	Yes	No	Yes	No	-26.35253524780273	27.39339065551758	95	6	35	0	25-39 yrs	25-39 yrs	Man	Employment	10,000 - <40,000 zar	2	1
97	1966	I consent, begin the study	Complete	Yes	Unchecked	Unchecked	Yes	Unchecked	Unchecked	Yes	Unchecked	Unchecked	Not Applicable	Yes	No	Yes	No	Not Applicable	Yes	Yes	Not Applicable	Yes	Yes	Yes	Not Applicable			97	5	23	0	18-24 yrs	18-24 yrs	Man	Other income source	<10,000 zar	2	1
98	1990	I consent, begin the study	Complete	Yes	Yes	Unchecked	Yes	Unchecked	Unchecked	Yes	Unchecked	Unchecked	No	Yes	No	Yes	No	No	Yes	Yes	Yes	Yes	Yes	Yes	No	-26.17842292785645	27.98020362854004	98	4	30	0	25-39 yrs	25-39 yrs	Woman	Employment	10,000 - <40,000 zar	2	2
99	1989	I consent, I wish to be contacted	Complete	Yes	Unchecked	Yes	Yes	Unchecked	Unchecked	Unchecked	Unchecked	Unchecked	No	Yes	No	Yes	No	No	Yes	Yes	Yes	Yes	No	Yes	No			99	4	31	0	25-39 yrs	25-39 yrs	Woman	Employment	10,000 - <40,000 zar	2	2
100	1979	I consent, begin the study	Complete	Yes	Unchecked	Unchecked	Unchecked	Unchecked	Unchecked	Unchecked	Yes	Unchecked	No	Yes	Yes	Yes	No	No	Yes	Yes	Yes	Yes	Yes	Yes	No	-26.16043472290039	27.70929527282715	100	2	41	1	40+ yrs	40-59 yrs	Woman	Other income source	10,000 - <40,000 zar	2	2
101	1998	I consent, begin the study	Complete	Yes	Yes	Yes	Yes	Unchecked	Unchecked	Unchecked	Yes	Unchecked	No	Yes	No	Yes	No	No	No	No	Yes	Yes	Yes	No	No	-25.66206359863281	27.23513603210449	101	6	22	0	18-24 yrs	18-24 yrs	Woman	No income	not reported	2	2
105	1966	I consent, begin the study	Complete	Yes	Unchecked	Unchecked	Yes	Yes	Unchecked	Unchecked	Yes	Unchecked	No	Yes	No	Not Applicable	No	No	No	No	No	Yes	Yes	No	No	-25.66604423522949	28.09602928161621	105	5	54	1	40+ yrs	40-59 yrs	Man	Employment	10,000 - <40,000 zar	2	1
106	1991	I consent, begin the study	Complete	Yes	Yes	Yes	Yes	Yes	Unchecked	Yes	Unchecked	Unchecked	No	Yes	Yes	Yes	No	No	Yes	Yes	Yes	Yes	No	Yes	No			106	4	29	0	25-39 yrs	25-39 yrs	Woman	Employment	<10,000 zar	2	2
107	1984	I consent, begin the study	Complete	Yes	Yes	Unchecked	Yes	Unchecked	Unchecked	Unchecked	Unchecked	Unchecked	Yes	Yes	Yes	Yes	Yes	No	Yes	Yes	Yes	Yes	No	Yes	Not Applicable			107	5	35	0	25-39 yrs	25-39 yrs	Woman	Employment	<10,000 zar	2	2
108	1989	I consent, begin the study	Complete	Yes	Yes	Unchecked	Unchecked	Unchecked	Unchecked	Yes	Unchecked	Unchecked	No	Yes	No	Yes	No	No	Yes	Yes	Yes	Yes	Not Applicable	Yes	Yes			108	5	31	0	25-39 yrs	25-39 yrs	Woman	Employment	10,000 - <40,000 zar	2	2
110	1972	I consent, begin the study	Complete	Yes	Yes	Yes	Yes	Unchecked	Unchecked	Yes	Unchecked	Unchecked	No	Yes	Yes	Yes	No	No	Yes	Yes	No	Not Applicable	Yes	Yes	No	-26.04885482788086	27.97775268554688	110	4	47	1	40+ yrs	40-59 yrs	Man	No income	40,000 - <70,0000 zar	2	1
111	1975	I consent, begin the study	Complete	Yes	Unchecked	Unchecked	Unchecked	Unchecked	Unchecked	Unchecked	Unchecked	Yes	No	Yes	No	Yes	Yes	No	Yes	Yes	No	Yes	Yes	Yes	No			111	1	45	1	40+ yrs	40-59 yrs	Woman	Employment	10,000 - <40,000 zar	1	2
112	1971	I consent, begin the study	Complete	Yes	Yes	Yes	Yes	Yes	Yes	Unchecked	Yes	Unchecked	No	Yes	No	Yes	Yes	No	Yes	Yes	Yes	Yes	Not Applicable	Yes	No	-26.04303550720215	27.9603271484375	112	2	49	1	40+ yrs	40-59 yrs	Man	Employment	40,000 - <70,0000 zar	2	1
113	1986	I consent, begin the study	Complete	Yes	Yes	Unchecked	Yes	Unchecked	Unchecked	Yes	Yes	Unchecked	No	Yes	No	Yes	No	No	Yes	Yes	Yes	Yes	Yes	Yes	No			113	1	34	0	25-39 yrs	25-39 yrs	Woman	Employment	10,000 - <40,000 zar	1	2
114	1982	I consent, begin the study	Complete	Yes	Yes	Yes	Yes	Unchecked	Unchecked	Yes	Unchecked	Unchecked	No	Yes	No	Not Applicable	No	No	No	Not Applicable	Not Applicable	Yes	Not Applicable	Yes	No			114	0	37	0	25-39 yrs	25-39 yrs	Woman	Employment	10,000 - <40,000 zar	1	2
117	1996	I consent, I wish to be contacted	Complete	Yes	Unchecked	Yes	Yes	Yes	Unchecked	Yes	Unchecked	Unchecked	Yes	Yes	Yes	Yes	Yes	No	Yes	Yes	Yes	Yes	Yes	Yes	No	-25.87140655517578	28.10533142089844	117	5	23	0	18-24 yrs	18-24 yrs	Woman	Employment	not reported	2	2
118	1976	I consent, begin the study	Complete	Yes	Unchecked	Unchecked	Yes	Unchecked	Unchecked	Unchecked	Unchecked	Unchecked	Yes	Yes	No	Yes	No	No	Not Applicable	Yes	No	Yes	Yes	Yes	No	-26.04341697692871	28.19624900817871	118	0	44	1	40+ yrs	40-59 yrs	Man	Employment	>=70,000 zar	1	1
120	1993	I consent, begin the study	Complete	Yes	Yes	Yes	Yes	Unchecked	Unchecked	Yes	Yes	Unchecked	No	Yes	No	Yes	No	No	Yes	Yes	No	No	Yes	Yes	Yes	-26.04041481018066	28.02970123291016	120	1	27	0	25-39 yrs	25-39 yrs	Woman	Employment	>=70,000 zar	1	2
121	1967	I consent, begin the study	Complete	Yes	Yes	Yes	Yes	Yes	Unchecked	Yes	Unchecked	Unchecked	No	Yes	No	No	No	No	No	Yes	No	Yes	Not Applicable	Yes	No			121	4	53	1	40+ yrs	40-59 yrs	Man	Employment	40,000 - <70,0000 zar	2	1
122	1976	I consent, begin the study	Complete	Yes	Yes	Yes	Yes	Unchecked	Unchecked	Yes	Unchecked	Unchecked	No	Yes	No	Yes	No	No	Yes	Yes	Yes	Not Applicable	Yes	No	No	-26.04178810119629	27.92128372192383	122	4	44	1	40+ yrs	40-59 yrs	Woman	Employment	10,000 - <40,000 zar	2	2
123	1965	I consent, begin the study	Complete	Yes	Unchecked	Yes	Yes	Unchecked	Unchecked	Yes	Unchecked	Unchecked	No	Yes	No	Yes	No	No	Yes	Yes	Yes	Yes		Yes	No	-25.73685264587402	28.27439117431641	123	1	54	1	40+ yrs	40-59 yrs	Man	Employment	>=70,000 zar	1	1
125	1984	I consent, begin the study	Complete	Yes	Yes	Unchecked	Yes	Yes	Unchecked	Unchecked	Yes	Yes	No	Yes	No	Yes	No	No	Yes	Yes	No	Yes	Yes	Yes	No			125	3					Man	Employment	10,000 - <40,000 zar	2	1
127	1988	I consent, begin the study	Complete	Yes	Yes	Yes	Yes	Yes	Yes	Unchecked	Unchecked	Unchecked	No	Yes	Yes	Yes	No	Yes	Yes	Yes	Yes	Yes	Yes	Yes	No	-25.6134204864502	27.27275466918945	127	1	31	0	25-39 yrs	25-39 yrs	Woman	Employment	<10,000 zar	1	2
132	1976	I consent, begin the study	Complete	Yes	Unchecked	Unchecked	Yes	Yes	Unchecked	Yes	Unchecked	Unchecked	Not Applicable	Yes	Not Applicable	Yes	Not Applicable	Not Applicable	Yes	Yes	No	Yes	Yes	Yes	Not Applicable			132	4	43	1	40+ yrs	40-59 yrs	Woman	Employment	10,000 - <40,000 zar	2	2
135	1991	I consent, begin the study	Complete	Yes	Yes	Unchecked	Yes	Yes	Unchecked	Unchecked	Unchecked	Unchecked	No	Yes	No	Yes	No	No	Yes	Yes	Yes	Yes	Yes	Yes	Yes			135	1	29	0	25-39 yrs	25-39 yrs	Woman	No income	not reported	1	2
136	1989	I consent, begin the study	Complete	Yes	Yes	Unchecked	Unchecked	Unchecked	Unchecked	Unchecked	Unchecked	Unchecked	Yes	Yes	Yes	Yes	No	No	Yes	Yes	No	Yes	Yes	Yes	No	-25.66804885864258	27.24941635131836	136	4	31	0	25-39 yrs	25-39 yrs	Woman	Other income source	<10,000 zar	2	2
137	1991	I consent, begin the study	Complete	Yes	Yes	Yes	Yes	Yes	Unchecked	Yes	Yes	Unchecked	No	Yes	Yes	Yes	No	No	Yes	Yes	No	Yes	Yes	Yes	No			137	4	28	0	25-39 yrs	25-39 yrs	Woman	Employment	<10,000 zar	2	2
139	1962	I consent, begin the study	Complete	Yes	Unchecked	Yes	Yes	Yes	Unchecked	Unchecked	Yes	Unchecked	No	Yes	Yes	No	No	No	Yes	Yes	No	Yes	Yes	Yes	Yes	-26.73385620117188	27.84946441650391	139	2	58	1	40+ yrs	40-59 yrs	Not disclosed	Employment	40,000 - <70,0000 zar	2
141	1976	I consent, begin the study	Complete	Yes	Yes	Unchecked	Yes	Yes	Unchecked	Unchecked	Unchecked	Unchecked	No	Yes	Yes	Yes	Yes	No	Yes	Yes	Yes	Yes	Yes		No			141	4	43	1	40+ yrs	40-59 yrs	Woman	Employment	10,000 - <40,000 zar	2	2
145	1990	I consent, begin the study	Complete	Yes	Yes	Unchecked	Yes	Unchecked	Unchecked	Yes	Unchecked	Unchecked	No	Yes	No	Yes	No	No	Yes	Yes	Yes	Yes	Yes	Yes	No			145	2	30	0	25-39 yrs	25-39 yrs	Woman	Employment	10,000 - <40,000 zar	2	2
146	1968	I consent, begin the study	Complete	Yes	Yes	Yes	Yes	Yes	Yes	Yes	Yes	Yes	No	Yes	No	Yes	No	No	Yes	Yes	Yes	Yes	Yes	Yes	No	-25.65966033935547	27.21635437011719	146	0	52	1	40+ yrs	40-59 yrs	Man	Employment	10,000 - <40,000 zar	1	1
147	1984	I consent, begin the study	Complete	Yes	Yes	Unchecked	Unchecked	Unchecked	Unchecked	Unchecked	Unchecked	Unchecked	No	Yes	Yes	Yes	Yes	No	Yes	Yes	No	Yes	Yes	Yes	No			147	5	35	0	25-39 yrs	25-39 yrs	Woman	Employment	10,000 - <40,000 zar	2	2
148	1992	I consent, begin the study	Complete	Yes	Yes	Yes	Yes	Unchecked	Unchecked	Unchecked	Unchecked	Unchecked	Yes	Yes	No	Yes	No	No	Yes	Yes	Yes	Not Applicable	No	Yes	No	-25.6346321105957	27.21154975891113	148	3	28	0	25-39 yrs	25-39 yrs	Woman	Other income source	not reported	2	2
150	1965	I consent, begin the study	Complete	Yes	Unchecked	Unchecked	Unchecked	Unchecked	Unchecked	Unchecked	Unchecked	Yes	No	Yes	No	Yes	No	No	Yes	Yes	No	Yes	Yes	Yes	No	-25.65274810791016	27.81145668029785	150	3	54	1	40+ yrs	40-59 yrs	Man	Employment	40,000 - <70,0000 zar	2	1
156	1968	I consent, begin the study	Complete	Yes	Yes	Yes	Yes	Yes	Yes	Yes	Yes	Unchecked	No	Yes	No	No	No	No	Yes	Yes	No	Yes	Not Applicable	Yes	Not Applicable	-25.75447654724121	28.15011978149414	156	1	51	1	40+ yrs	40-59 yrs	Man	Employment	10,000 - <40,000 zar	1	1
157	1963	I consent, I wish to be contacted	Complete	Yes	Yes	Yes	Yes	Unchecked	Unchecked	Unchecked	Unchecked	Unchecked	No	Yes	No	Yes	No	No	Yes	Yes	No	No	Yes	Yes	No			157	1	57	1	40+ yrs	40-59 yrs	Man	Employment	>=70,000 zar	1	1
160	1985	I consent, begin the study	Complete	Yes	Unchecked	Yes	Yes	Yes	Yes	Yes	Yes	Unchecked	No	Yes	No	Yes	Yes	Yes	Yes	Yes	No	Yes	Yes	Yes	No			160	2	35	0	25-39 yrs	25-39 yrs	Woman	Employment	10,000 - <40,000 zar	2	2
161	1995	I consent, begin the study	Complete	Yes	Yes	Yes	Yes	Yes	Yes	Yes	Yes	Unchecked	No	Yes	No	Yes	Yes	No	Yes	Yes	Yes	No	Yes	Yes	No			161	3	25	0	25-39 yrs	25-39 yrs	Man	Employment	<10,000 zar	2	1
162	1983	I consent, I wish to be contacted	Complete	Yes	Yes	Unchecked	Yes	Unchecked	Unchecked	Unchecked	Yes	Unchecked	No	Yes	No	Yes	No	No	Yes	Yes	Yes	No	Yes	Yes	No			162	2	36	0	25-39 yrs	25-39 yrs	Woman	Employment	10,000 - <40,000 zar	2	2
163	1995	I consent, begin the study	Complete	Yes	Unchecked	Unchecked	Yes	Unchecked	Unchecked	Unchecked	Unchecked	Unchecked	Not Applicable	Yes	Yes	Yes	Yes	No	Yes	Yes	Yes	Yes	Yes	Yes	No	-27.45684051513672	23.43012046813965	163	6	25	0	25-39 yrs	25-39 yrs	Woman	Other income source	not reported	2	2
164	1970	I consent, begin the study	Complete	Yes	Yes	Unchecked	Yes	Unchecked	Yes	Yes	Yes	Unchecked	No	Yes	Yes	Yes	No	No	Yes	Yes	Yes	Yes	Yes	Yes	No			164	5	49	1	40+ yrs	40-59 yrs	Man	Employment	10,000 - <40,000 zar	2	1
166	1961	I consent, begin the study	Complete	Yes	Unchecked	Unchecked	Yes	Unchecked	Unchecked	Unchecked	Unchecked	Unchecked	No	Yes	Yes	Yes	Yes	No	No	Yes	No	No	No	No	No			166	5	59	1	40+ yrs	40-59 yrs	Man	Employment	<10,000 zar	2	1
167	1987	I consent, begin the study	Complete	Yes	Unchecked	Yes	Yes	Unchecked	Yes	Yes	Unchecked	Unchecked	No	Yes	No	Yes	No	No	Yes	Yes	Yes	No	No	No	No	-26.09196853637695	28.05171394348145	167	1	35	0	25-39 yrs	25-39 yrs	Woman	Employment	40,000 - <70,0000 zar	1	2
169	1974	I consent, begin the study	Complete	Yes	Yes	Yes	Yes	Unchecked	Unchecked	Yes	Yes	Unchecked	No	Yes	No	Yes	No	No	Yes	Yes	No	Yes	Yes	Yes	No	-25.51989555358887	28.10080909729004	169	1	45	1	40+ yrs	40-59 yrs	Man	Employment	40,000 - <70,0000 zar	1	1
171	1980	I consent, begin the study	Complete	Yes	Unchecked	Unchecked	Yes	Unchecked	Unchecked	Unchecked	Unchecked	Unchecked	No	Yes	No	Yes	No	No	Yes	Yes	No	No	Yes	Yes	No			171	5	39	0	25-39 yrs	25-39 yrs	Man	Employment		2	1
173	1965	I consent, begin the study	Complete	Yes	Unchecked	Unchecked	Yes	Unchecked	Unchecked	Yes	Yes	Unchecked	Yes	Yes	No	Yes	No	No	Yes	Yes	No	Yes	No	Yes	No	-25.80788993835449	28.33406448364258	173	2	55	1	40+ yrs	40-59 yrs	Man	Employment	>=70,000 zar	2	1
174	1974	I consent, begin the study	Complete	Yes	Yes	Yes	Yes	Unchecked	Unchecked	Yes	Yes	Unchecked	Yes	Yes	Yes	Yes	Yes	No	Yes	Yes	No	Yes	Yes	Yes	No			174	3	45	1	40+ yrs	40-59 yrs	Woman	Employment	10,000 - <40,000 zar	2	2
175	1971	I consent, begin the study	Complete	Yes	Yes	Yes	Yes	Unchecked	Unchecked	Yes	Yes	Unchecked	Yes	Yes	No	Yes	No	No	Yes	Yes	No	No	Yes	Yes	No	-25.59433937072754	28.0000057220459	175	1	49	1	40+ yrs	40-59 yrs	Man	Employment	10,000 - <40,000 zar	1	1
176	1993	I consent, begin the study	Complete	Yes	Yes	Unchecked	Yes	Unchecked	Unchecked	Unchecked	Unchecked	Unchecked	No	Yes	No	Yes	No	No	Yes	Yes	No	Yes	Yes	Yes	Yes			176	4	27	0	25-39 yrs	25-39 yrs	Man	Employment	10,000 - <40,000 zar	2	1
178	1989	I consent, begin the study	Complete	Yes	Yes	Yes	Yes	Unchecked	Unchecked	Unchecked	Unchecked	Unchecked	No	Yes	No	Yes	No	No	Yes	Yes	Yes	Yes	Not Applicable	Yes	No			178	4	30	0	25-39 yrs	25-39 yrs	Woman	Employment	10,000 - <40,000 zar	2	2
179	1979	I consent, begin the study	Complete	Yes	Yes	Unchecked	Yes	Unchecked	Unchecked	Unchecked	Unchecked	Unchecked	No	Yes	No	Yes	No	No	Yes	Yes	No	Yes	Yes	No	No	-25.72886085510254	28.30509567260742	179	1	41	1	40+ yrs	40-59 yrs	Man	Employment	>=70,000 zar	1	1
180	1973	I consent, begin the study	Complete	Yes	Yes	Unchecked	Yes	Unchecked	Unchecked	Unchecked	Unchecked	Unchecked	No	Yes	No	Yes	No	No	Yes	Yes	No	Yes	No	Yes	No	-25.76578521728516	28.29567718505859	180	1	46	1	40+ yrs	40-59 yrs	Man	Employment	40,000 - <70,0000 zar	1	1
181	1985	I consent, begin the study	Complete	Yes	Yes	Unchecked	Yes	Yes	Unchecked	Yes	Unchecked	Unchecked	No	Yes	No	Yes	No	No	Yes	Yes	No	Yes	Yes	Yes	No			181	2	35	0	25-39 yrs	25-39 yrs	Woman	Employment	10,000 - <40,000 zar	2	2
183	1978	I consent, I wish to be contacted	Complete	Yes	Unchecked	Yes	Yes	Yes	Yes	Unchecked	Yes	Unchecked	Yes	Yes	Yes	Yes	Yes	No	Yes	Yes	Yes	Yes	No	Yes	No			183	4	41	1	40+ yrs	40-59 yrs	Woman	Other income source	not reported	2	2
184	1978	I consent, begin the study	Complete	Yes	Unchecked	Unchecked	Yes	Unchecked	Unchecked	Unchecked	Unchecked	Unchecked	No	Yes	No	Yes	No	No	Yes	Yes	Yes	No	Yes	Yes	No			184	3	41	1	40+ yrs	40-59 yrs	Woman	Employment	40,000 - <70,0000 zar	2	2
186	1981	I consent, begin the study	Complete	Yes	Yes	Unchecked	Yes	Unchecked	Unchecked	Yes	Unchecked	Unchecked	No	Yes	No	Not Applicable	No	No	Yes	Yes	No	Yes	Yes	Yes	Yes	-25.89071846008301	28.12641906738281	186	4	38	0	25-39 yrs	25-39 yrs	Woman	Employment	>=70,000 zar	2	2
187	1993	I consent, begin the study	Complete	Yes	Unchecked	Unchecked	Unchecked	Unchecked	Unchecked	Unchecked	Yes	Yes	No	Yes	No	Yes	No	No	Yes	Yes	Yes	Yes	Yes	Yes	No			187	0	26	0	25-39 yrs	25-39 yrs	Woman	Employment	40,000 - <70,0000 zar	1	2
189	1980	I consent, begin the study	Complete	Yes	Yes	Yes	Yes	Yes	Yes	Yes	Unchecked	Unchecked	Yes	Yes	Yes	Yes	No	No	Yes	Yes	Yes	Yes	Yes	Yes	Yes			189	5	39	0	25-39 yrs	25-39 yrs	Not disclosed	Employment	40,000 - <70,0000 zar	2
192	1996	I consent, begin the study	Complete	Yes	Yes	Unchecked	Yes	Yes	Unchecked	Yes	Unchecked	Unchecked	No	Yes	No	Yes	No	No	Yes	Yes	Yes	Yes	No	Yes	Yes			192	4	24	0	18-24 yrs	18-24 yrs	Woman	No income	not reported	2	2
193	1968	I consent, begin the study	Complete	Yes	Yes	Yes	Yes	Unchecked	Unchecked	Unchecked	Unchecked	Unchecked	No	Yes	No	Yes	No	No	Yes	Yes	Yes	Yes	Yes	Yes	No	-25.88682174682617	28.19715690612793	193	1	51	1	40+ yrs	40-59 yrs	Man	Employment	40,000 - <70,0000 zar	1	1
195	1979	I consent, begin the study	Complete	Yes	Unchecked	Yes	Unchecked	Yes	Unchecked	Unchecked	Yes	Yes	No	Yes	No	Yes	No	No	Yes	Yes	Yes	Yes	Yes	Yes	No			195	3	41	1	40+ yrs	40-59 yrs	Woman	Employment	10,000 - <40,000 zar	2	2
196	1976	I consent, begin the study	Complete	Yes	Unchecked	Yes	Yes	Unchecked	Unchecked	Yes	Unchecked	Unchecked	Yes	Yes	Yes	Yes	No	No	Yes	Yes	No	Yes	Yes	Yes	No	-26.15688133239746	28.06729698181152	196	4	43	1	40+ yrs	40-59 yrs	Woman	Employment	>=70,000 zar	2	2
197	1981	I consent, begin the study	Complete	Yes	Unchecked	Unchecked	Yes	Unchecked	Unchecked	Unchecked	Yes	Unchecked	No	Yes	No	Not Applicable	No	No	Yes	Yes	No	No	Not Applicable	Not Applicable	No			197	1	38	0	25-39 yrs	25-39 yrs	Woman	Employment	>=70,000 zar	1	2
198	1974	I consent, begin the study	Complete	Yes	Yes	Yes	Yes	Unchecked	Unchecked	Unchecked	Yes	Unchecked	No	Yes	No	Yes	No	No	Yes	Yes	Yes	Yes	Yes	Yes	No	-26.14697456359863	27.8682746887207	198	1	46	1	40+ yrs	40-59 yrs	Woman	Employment		1	2
201	1980	I consent, begin the study	Complete	Yes	Unchecked	Unchecked	Yes	Unchecked	Unchecked	Unchecked	Yes	Unchecked	Yes	Yes	Yes	Yes	No	No	Yes	Yes	No	Yes	No	Yes	No			201	4	39	0	25-39 yrs	25-39 yrs	Woman	Employment	10,000 - <40,000 zar	2	2
202	1965	I consent, begin the study	Complete	Yes	Yes	Unchecked	Yes	Unchecked	Unchecked	Yes	Unchecked	Unchecked	Yes	Yes	Yes	No	Yes	Not Applicable	Yes	Yes	Not Applicable	Yes	Yes	Yes	No	-25.87639617919922	28.15340995788574	202	6	55	1	40+ yrs	40-59 yrs	Woman	Employment	40,000 - <70,0000 zar	2	2
203	1988	I consent, begin the study	Complete	Yes	Yes	Unchecked	Yes	Unchecked	Unchecked	Unchecked	Unchecked	Unchecked	No	Yes	No	Yes	No	No	Yes	Yes	Yes	Yes	Yes	Yes	No	-26.2641773223877	28.03584671020508	203	1	32	0	25-39 yrs	25-39 yrs	Man	Employment	10,000 - <40,000 zar	1	1
205	1976	I consent, begin the study	Complete	Yes	Yes	Unchecked	Yes	Unchecked	Unchecked	Yes	Yes	Unchecked	Yes	Yes	No	Yes	Yes	Yes	Yes	Yes	No	Yes	Yes	Yes	No	-25.62261199951172	28.06087112426758	205	2	44	1	40+ yrs	40-59 yrs	Man	Employment	10,000 - <40,000 zar	2	1
208	1979	I consent, begin the study	Complete	Yes	Yes	Unchecked	Unchecked	Unchecked	Unchecked	Unchecked	Unchecked	Unchecked	No	Yes	No	Yes	No	No	No	Yes	Yes	Yes	Not Applicable	Yes	Yes	-26.01580047607422	28.02851295471191	208	1	40	1	40+ yrs	40-59 yrs	Woman	Employment	>=70,000 zar	1	2
209	1973	I consent, begin the study	Complete	Yes	Unchecked	Yes	Unchecked	Unchecked	Unchecked	Unchecked	Unchecked	Unchecked	No	Yes	No	Yes	No	No	Yes	Yes	Yes	Yes	Yes	Yes	No	-25.87421035766602	28.1165714263916	209	1	47	1	40+ yrs	40-59 yrs	Woman	Employment	10,000 - <40,000 zar	1	2
210	1995	I consent, begin the study	Complete		Unchecked	Unchecked	Unchecked	Unchecked	Unchecked	Unchecked	Unchecked	Unchecked	Yes	Yes	Yes	Yes	Yes	No	Yes	Yes	Yes	Yes	Yes	Yes	No	-26.84493637084961	26.70222091674805	210	4	25	0	25-39 yrs	25-39 yrs	Not disclosed	Employment	40,000 - <70,0000 zar	2
213	1987	I consent, begin the study	Complete	Yes	Yes	Yes	Yes	Yes	Yes	Yes	Yes	Unchecked	Yes	Yes	Yes	Yes	No	No	Yes	Yes	Yes	Yes	Yes	Yes	Yes			213	2	33	0	25-39 yrs	25-39 yrs	Woman	Employment	10,000 - <40,000 zar	2	2
214	1998	I consent, begin the study	Complete	Yes	Unchecked	Yes	Unchecked	Unchecked	Unchecked	Unchecked	Unchecked	Unchecked	No	Yes	Yes	Yes	No	No	Yes	Yes	Yes	No	No	No	No	-26.68243980407715	27.09577178955078	214	5	22	0	18-24 yrs	18-24 yrs	Man	Employment	<10,000 zar	2	1
217	1981	I consent, begin the study	Complete	Yes	Yes	Unchecked	Yes	Yes	Unchecked	Yes	Yes	Unchecked	No	Yes	No	Yes	No	No	Yes	No	Yes	Yes	Yes	Yes	No	-26.19331741333008	28.05052185058594	217	4	38	0	25-39 yrs	25-39 yrs	Man	Employment	10,000 - <40,000 zar	2	1
218	1987	I consent, begin the study	Complete	Yes	Yes	Yes	Yes	Unchecked	Unchecked	Yes	Yes	Unchecked	Yes	Yes	Yes	Yes	Yes	No	Yes	Yes	Yes	Yes	Yes	Yes	No	-26.34426116943359	28.42377471923828	218	4	33	0	25-39 yrs	25-39 yrs	Woman	No income	<10,000 zar	2	2
219	1985	I consent, I wish to be contacted	Complete	Yes	Yes	Yes	Unchecked	Yes	Unchecked	Unchecked	Yes	Unchecked	Yes	Yes	Yes	Yes			Yes	Yes		Yes	Yes	Yes				219	2	34	0	25-39 yrs	25-39 yrs	Woman	No income		2	2
221	1979	I consent, begin the study	Complete	Yes	Unchecked	Unchecked	Unchecked	Unchecked	Unchecked	Unchecked	Unchecked	Yes	No	Yes	Yes	Yes	No	Yes	Yes	Yes	Yes	Yes	Yes	Yes	No	-26.27075958251953	28.11226844787598	221	2	40	1	40+ yrs	40-59 yrs	Man	Employment	10,000 - <40,000 zar	2	1
223	1992	I consent, begin the study	Complete	Yes	Unchecked	Yes	Unchecked	Unchecked	Unchecked	Yes	Yes	Unchecked	No	Yes	No	Yes	No	No	Yes	Yes	No	Yes	Yes	Yes	No			223	3	28	0	25-39 yrs	25-39 yrs	Man	No income	not reported	2	1
224	1995	I consent, begin the study	Complete	Yes	Unchecked	Unchecked	Yes	Yes	Unchecked	Yes	Yes	Unchecked	No	Yes	Yes	Yes	No	No	Yes	Yes	Yes	Yes	Yes	No	No			224	3	25	0	25-39 yrs	25-39 yrs	Woman	Employment	<10,000 zar	2	2
225	1991	I consent, I wish to be contacted	Complete	No	Unchecked	Unchecked	Yes	Unchecked	Unchecked	Unchecked	Unchecked	Unchecked	No	Yes	Yes	No	No	No	Yes	No	Yes	Yes	No	No	No			225	6	29	0	25-39 yrs	25-39 yrs	Woman	Other income source	<10,000 zar	2	2
227	1994	I consent, I wish to be contacted	Complete	Yes	Yes	Yes	Yes	Yes	Unchecked	Yes	Yes	Unchecked	Yes	Yes	Yes	Yes	Yes	Not Applicable	Yes	Yes	Yes	Yes	No	Yes	Yes			227	5	25	0	25-39 yrs	25-39 yrs	Woman	Employment	<10,000 zar	2	2
228	1988	I consent, begin the study	Complete	Yes	Yes	Yes	Yes	Yes	Unchecked	Unchecked	Yes	Unchecked	No	Yes	No	Yes	No	No	Yes	Yes	No	Yes	Yes	Yes	No			228	1	32	0	25-39 yrs	25-39 yrs	Man	Employment	10,000 - <40,000 zar	1	1
229	1993	I consent, I wish to be contacted	Complete	Yes	Unchecked	Yes	Unchecked	Yes	Unchecked	Unchecked	Yes	Unchecked	No	Yes	No	Yes	No	No	Yes	Yes	Yes	Yes	Yes	Yes	No			229	4	26	0	25-39 yrs	25-39 yrs	Woman	No income	<10,000 zar	2	2
230	1996	I consent, begin the study	Complete	Yes	Unchecked	Unchecked	Yes	Unchecked	Unchecked	Unchecked	Unchecked	Unchecked	No	Yes	No	Yes	No	No	Yes	Yes	Yes	Yes	Yes	Yes	No			230	1	23	0	18-24 yrs	18-24 yrs	Woman	Employment	<10,000 zar	1	2
231	1975	I consent, begin the study	Complete	Yes	Yes	Yes	Yes	Unchecked	Unchecked	Yes	Yes	Unchecked	No	Yes	Yes	Yes	No	No	Yes	Yes	Yes	Yes	Yes	Yes	No	-25.91763687133789	28.14112663269043	231	1	44	1	40+ yrs	40-59 yrs	Man	Employment	>=70,000 zar	1	1
233	1967	I consent, begin the study	Complete	Yes	Unchecked	Yes	Unchecked	Unchecked	Unchecked	Unchecked	Yes	Unchecked	No	Yes	No	Yes	No	No	Yes	Yes	No	Yes	Yes	Yes	No	-26.01069259643555	28.00415229797363	233	2	52	1	40+ yrs	40-59 yrs	Woman	Employment	>=70,000 zar	2	2
234	1972	I consent, begin the study	Complete	Yes	Yes	Unchecked	Yes	Unchecked	Unchecked	Unchecked	Yes	Unchecked	No	Yes	Not Applicable	Yes	No	No	Yes	Yes	No	Yes	Not Applicable	Yes	No			234	4	47	1	40+ yrs	40-59 yrs	Woman	Employment	>=70,000 zar	2	2
235	1977	I consent, begin the study	Complete	Yes	Unchecked	Yes	Unchecked	Unchecked	Unchecked	Unchecked	Unchecked	Unchecked	No	Yes	No	Yes	No	No	Yes	Yes	No	Yes	Yes	No	No			235	0	43	1	40+ yrs	40-59 yrs	Man	Employment	10,000 - <40,000 zar	1	1
236	1961	I consent, I wish to be contacted	Complete	Yes	Yes	Yes	Yes	Yes	Unchecked	Yes	Yes	Yes	No	Yes	Yes	Yes	Yes	No	Yes	Yes	Yes	Yes	Yes	Yes	No	-26.03155708312988	28.0007438659668	236	4	59	1	40+ yrs	40-59 yrs	Woman	No income	<10,000 zar	2	2
237	1987	I consent, begin the study	Complete	Yes	Yes	Yes	Yes	Unchecked	Unchecked	Unchecked	Yes	Unchecked	No	Yes	No	Yes	No	No	Yes	Yes	Yes	Yes	Yes	Yes	No			237	2	33	0	25-39 yrs	25-39 yrs	Man	Employment	10,000 - <40,000 zar	2	1
238	1970	I consent, begin the study	Complete	Yes	Yes	Yes	Unchecked	Yes	Unchecked	Yes	Unchecked	Unchecked	No	Yes	No	Yes	No	No	Yes	Yes	No	Yes	Yes	No	No			238	3	49	1	40+ yrs	40-59 yrs	Man	Employment	>=70,000 zar	2	1
240	1970	I consent, begin the study	Complete	Yes	Yes	Yes	Yes	Yes	Unchecked	Yes	Yes	Unchecked	No	Yes	No	Yes	No	No	Yes	Yes	Yes	Yes	Yes	Yes	No			240	1	49	1	40+ yrs	40-59 yrs	Woman	Employment	>=70,000 zar	1	2
241	1998	I consent, begin the study	Complete	Yes	Yes	Unchecked	Yes	Yes	Unchecked	Yes	Yes	Unchecked	No	Yes	No	Yes	No	No	Yes	Yes	Yes	Yes	Yes	Yes	Yes			241	1	22	0	18-24 yrs	18-24 yrs	Woman	Employment	<10,000 zar	1	2
243	2000	I consent, begin the study	Complete	Yes	Yes	Yes	Yes	Unchecked	Unchecked	Unchecked	Unchecked	Unchecked	Yes	Yes	Yes	Yes	No	No	Yes	Yes	No	Yes	Yes	Yes	No	-25.84773254394531	25.58734321594238	243	6	20	0	18-24 yrs	18-24 yrs	Woman	No income	not reported	2	2
244	1990	I consent, begin the study	Complete	Yes	Yes	Unchecked	Unchecked	Unchecked	Unchecked	Unchecked	Unchecked	Unchecked	No	Yes	No	Yes	No	No	No	Yes	No	No	Yes	Yes	No	-26.72787475585938	27.09287643432617	244	2	30	0	25-39 yrs	25-39 yrs	Woman	Employment	10,000 - <40,000 zar	2	2
246	1987	I consent, I wish to be contacted	Complete	Yes	Yes	Yes	Yes	Yes	Unchecked	Yes	Yes	Unchecked	Yes	Yes	Yes	Yes	No	No	Yes	Yes	Yes	Yes	Yes	Yes	Yes			246	6	33	0	25-39 yrs	25-39 yrs	Woman	Employment	10,000 - <40,000 zar	2	2
247	1957	I consent, begin the study	Complete	Yes	Unchecked	Yes	Yes	Yes	Unchecked	Unchecked	Unchecked	Unchecked	Yes	Yes	No	Yes	No	No	Yes	Yes	Yes	Yes	Yes	Yes				247	2	62	1	40+ yrs	60+ yrs	Woman	Employment	>=70,000 zar	2	2
248	1969	I consent, begin the study	Complete	Yes	Unchecked	Unchecked	Unchecked	Unchecked	Unchecked	Unchecked	Yes	Unchecked	No	Yes	No	No	No	No	Yes	Yes	No	No	No	Yes	No			248	1	52	1	40+ yrs	40-59 yrs	Man	Employment	10,000 - <40,000 zar	1	1
250	1992	I consent, begin the study	Complete	Yes	Yes	Unchecked	Unchecked	Unchecked	Unchecked	Yes	Unchecked	Unchecked	Yes	Yes	No	Yes	Yes	No	Yes	Yes	Yes	Yes	Yes	No	No			250	2	28	0	25-39 yrs	25-39 yrs	Woman	Employment	10,000 - <40,000 zar	2	2
251	1976	I consent, begin the study	Complete	Yes	Yes	Yes	Yes	Yes	Yes	Unchecked	Unchecked	Unchecked	No	Yes	No	Yes	Yes	No	Yes	Yes	Yes	No	Yes	Yes	No	-26.26011276245117	28.07253265380859	251	2	43	1	40+ yrs	40-59 yrs	Woman	No income	<10,000 zar	2	2
252	1983	I consent, begin the study	Complete	Yes	Yes	Yes	Yes	Unchecked	Unchecked	Yes	Yes	Unchecked	No	Yes	No	Yes	No	No	No	Yes	No	Yes	Yes	No	No			252	0	37	0	25-39 yrs	25-39 yrs	Woman	Other income source	not reported	1	2
253	1987	I consent, begin the study	Complete	Yes	Yes	Yes	Yes	Yes	Unchecked	Yes	Unchecked	Unchecked	No	Yes	No	Yes	No	No	Yes	Yes	Yes	Yes	Not Applicable	Yes	No	-26.08235931396484	27.91192626953125	253	1	33	0	25-39 yrs	25-39 yrs	Woman	Employment	40,000 - <70,0000 zar	1	2
254	1993	I consent, begin the study	Complete	Yes	Yes	Yes	Yes	Yes	Yes	Yes	Yes	Unchecked	No	Yes	Yes	Yes	No	No	Yes	Yes	Yes	Yes	Yes	Yes	No			254	4	27	0	25-39 yrs	25-39 yrs	Man	Employment	10,000 - <40,000 zar	2	1
255	1985	I consent, begin the study	Complete	Yes	Yes	Yes	Yes	Unchecked	Unchecked	Yes	Yes	Unchecked	No	Yes	No	Yes	No	No	Yes	Yes	Yes	Yes	Yes	Yes	No	-26.27542686462402	27.83447456359863	255	3	34	0	25-39 yrs	25-39 yrs	Man	Employment	>=70,000 zar	2	1
256	1951	I consent, begin the study	Complete	Yes	Yes	Unchecked	Yes	Yes	Yes	Unchecked	Yes	Unchecked	No	No	No	No	No	No	Yes	Yes	No	No	No	Yes	No			256	0	68	1	40+ yrs	60+ yrs	Woman	Employment	10,000 - <40,000 zar	1	2
257	1990	I consent, begin the study	Complete	Yes	Yes	Yes	Yes	Unchecked	Unchecked	Unchecked	Unchecked	Unchecked	No	Yes	No	Yes	No	No	Yes	Yes	Yes	Yes	Yes	Yes	No			257	1	30	0	25-39 yrs	25-39 yrs	Man	Employment	10,000 - <40,000 zar	1	1
258	1962	I consent, begin the study	Complete	Yes	Yes	Unchecked	Yes	Unchecked	Unchecked	Yes	Unchecked	Unchecked	No	Yes	No	Yes	No	No	Yes	Yes	No	Yes	Not Applicable	Yes	No	-26.86355972290039	26.67423820495606	258	1	58	1	40+ yrs	40-59 yrs	Man	Employment	>=70,000 zar	1	1
259	1993	I consent, I wish to be contacted	Complete	Yes	Unchecked	Unchecked	Unchecked	Unchecked	Unchecked	Unchecked	Yes	Unchecked	No	Yes	No	Yes	No	Yes	Yes	Yes	Yes	Yes	No	Yes	No	-26.31232070922852	28.15574455261231	259	5	27	0	25-39 yrs	25-39 yrs	Not disclosed	Employment	<10,000 zar	2
260	1970	I consent, begin the study	Complete	Yes	Unchecked	Yes	Unchecked	Unchecked	Unchecked	Yes	Yes	Unchecked	Yes	Yes	No	Yes	No	No	Yes	Yes	Yes	No	Not Applicable	Yes	Not Applicable	-25.74825859069824	28.19203948974609	260	5	49	1	40+ yrs	40-59 yrs	Man	Employment	10,000 - <40,000 zar	2	1
261	1994	I consent, begin the study	Complete	Yes	Yes	Yes	Yes	Yes	Unchecked	Yes	Unchecked	Unchecked	Yes	Yes	Yes	Yes	No	No	Yes	Yes	Yes	Yes	Yes	Yes	No			261	6	26	0	25-39 yrs	25-39 yrs	Woman	Employment	<10,000 zar	2	2
262	1992	I consent, begin the study	Complete	Yes	Yes	Unchecked	Yes	Yes	Unchecked	Unchecked	Unchecked	Unchecked	No	Yes	No	Yes	No	No	Yes	Yes	Yes	Yes	No	Yes	No	-26.15285873413086	28.41747856140137	262	5	28	0	25-39 yrs	25-39 yrs	Woman	Other income source	<10,000 zar	2	2
263	1956	I consent, begin the study	Complete	Yes	Unchecked	Yes	Yes	Yes	Unchecked	Unchecked	Yes	Unchecked	No	Yes	No	Yes	No	No	Yes	Yes	No	Yes	Not Applicable	Yes	No	-26.30198669433594	28.2555103302002	263	6	63	1	40+ yrs	60+ yrs	Woman	Employment	>=70,000 zar	2	2
265	1990	I consent, begin the study	Complete	Yes	Yes	Unchecked	Unchecked	Unchecked	Unchecked	Unchecked	Unchecked	Unchecked	No	Yes	No	Yes	No	No	Yes	Yes	Yes	No	Yes	Yes	Yes			265	1	29	0	25-39 yrs	25-39 yrs	Man	Employment	10,000 - <40,000 zar	1	1
266	1991	I consent, I wish to be contacted	Complete	Yes	Yes	Unchecked	Yes	Yes	Unchecked	Unchecked	Unchecked	Unchecked	No	Yes	Yes	Yes	No	No	Yes	No	Yes	Yes	Yes	Yes	No			266	4	28	0	25-39 yrs	25-39 yrs	Man	Other income source	10,000 - <40,000 zar	2	1
267	1991	I consent, begin the study	Complete	Yes	Yes	Yes	Unchecked	Unchecked	Unchecked	Yes	Yes	Unchecked	No	Yes	No	Yes	No	No	Yes	Yes	Yes	No	Yes	Yes	No			267	2	28	0	25-39 yrs	25-39 yrs	Woman	Employment	>=70,000 zar	2	2
268	1965	I consent, begin the study	Complete	Yes	Yes	Unchecked	Yes	Unchecked	Unchecked	Yes	Unchecked	Unchecked	No	Yes	Yes	Yes	No	No	Yes	Yes	Yes	Yes	Yes	Yes	Yes			268	2	55	1	40+ yrs	40-59 yrs	Man	No income	10,000 - <40,000 zar	2	1
269	1980	I consent, begin the study	Complete	Yes	Unchecked	Yes	Yes	Yes	Unchecked	Yes	Yes	Unchecked	No	Yes	No	Yes	No	No	Yes	Yes	No	Yes	Yes	Yes	No	-26.87708473205566	26.66515731811523	269	3	40	1	40+ yrs	40-59 yrs	Woman	Employment	10,000 - <40,000 zar	2	2
271	1981	I consent, begin the study	Complete	Yes	Yes	Yes	Yes	Unchecked	Unchecked	Yes	Yes	Unchecked	No	Yes	No	Yes	No	No	Yes	No	No	Yes	Yes	No	No	-25.69985771179199	27.2514533996582	271	3	38	0	25-39 yrs	25-39 yrs	Man	Employment	10,000 - <40,000 zar	2	1
272	1980	I consent, begin the study	Complete	Yes	Yes	Unchecked	Yes	Unchecked	Unchecked	Yes	Yes	Unchecked	Yes	Yes	Yes	Yes	No	No	Yes	Yes	No	Yes	Yes	Yes	No			272	3	40	1	40+ yrs	40-59 yrs	Man	Employment	40,000 - <70,0000 zar	2	1
273	1980	I consent, begin the study	Complete	Yes	Unchecked	Unchecked	Yes	Yes	Unchecked	Unchecked	Yes	Unchecked	No	Yes	No	Yes	No	No	No	Yes	No	Yes	Yes	Yes	No			273	2	40	1	40+ yrs	40-59 yrs	Woman	Employment	40,000 - <70,0000 zar	2	2
274	1990	I consent, begin the study	Complete	Yes	Yes	Yes	Yes	Unchecked	Unchecked	Yes	Unchecked	Unchecked	No	Yes	No	Yes	No	No	Yes	Yes	Yes	No	Not Applicable	Yes	No	-26.83737373352051	26.69804382324219	274	0	29	0	25-39 yrs	25-39 yrs	Woman	Employment	10,000 - <40,000 zar	1	2
275	1984	I consent, begin the study	Complete	Yes	Yes	Yes	Unchecked	Unchecked	Unchecked	Yes	Unchecked	Unchecked	No	Yes	No	Yes	No	No	Yes	Yes	Yes	Yes	Yes	Yes	No			275	1	36	0	25-39 yrs	25-39 yrs	Woman	Employment	>=70,000 zar	1	2
276	1959	I consent, begin the study	Complete	Yes	Yes	Yes	Yes	Yes	Unchecked	Unchecked	Unchecked	Yes	No	Yes		Yes	No	No	Yes	No	No	Yes	Yes	Yes	No			276	2	60	1	40+ yrs	60+ yrs	Man	Employment	40,000 - <70,0000 zar	2	1
277	1985	I consent, begin the study	Complete	Yes	Yes	Unchecked	Yes	Unchecked	Unchecked	Yes	Unchecked	Unchecked	No	Yes	No	Yes	No	No	Yes	Yes	No	Yes	Yes	Yes	No			277	3	34	0	25-39 yrs	25-39 yrs	Man	Employment	not reported	2	1
278	1971	I consent, begin the study	Complete	Yes	Yes	Unchecked	Yes	Unchecked	Unchecked	Yes	Unchecked	Unchecked	Yes	Yes	Not Applicable	Yes	No	No	Yes	Yes	Yes	Yes	Yes	Yes	No			278	4	48	1	40+ yrs	40-59 yrs	Man	Employment	>=70,000 zar	2	1
280	1970	I consent, begin the study	Complete	Yes	Yes	Unchecked	Yes	Yes	Unchecked	Unchecked	Unchecked	Unchecked	No	Yes	No	Yes	No	No	Yes	Yes	Yes	Yes	Yes	Yes	No			280	0	49	1	40+ yrs	40-59 yrs	Man	No income	10,000 - <40,000 zar	1	1
282	1980	I consent, begin the study	Complete	Yes	Yes	Yes	Yes	Yes	Unchecked	Yes	Unchecked	Unchecked	No	Yes	No	Yes	No	Yes	No	Yes	Yes	Yes	Yes	Yes	Yes	-26.18216514587402	27.9964599609375	282	1	40	1	40+ yrs	40-59 yrs	Man	Employment	10,000 - <40,000 zar	1	1
285	1980	I consent, begin the study	Complete	Yes	Yes	Unchecked	Yes	Yes	Yes	Yes	Yes	Unchecked	Yes	Yes	Yes	Yes	No	No	Yes	Yes	Yes	Yes	No	Yes	No	-26.37801933288574	27.29534912109375	285	4	39	0	25-39 yrs	25-39 yrs	Woman	Other income source	<10,000 zar	2	2
286	1986	I consent, begin the study	Complete	Yes	Unchecked	Yes	Yes	Yes	Unchecked	Unchecked	Unchecked	Unchecked	Not Applicable	Yes	Not Applicable	Yes	No	No	Yes	Yes	Yes	Yes	Yes	Yes	Yes			286	4	34	0	25-39 yrs	25-39 yrs	Woman	Employment	10,000 - <40,000 zar	2	2
287	2001	I consent, I wish to be contacted	Complete	Yes	Yes	Unchecked	Yes	Unchecked	Unchecked	Yes	Unchecked	Unchecked	No	Yes	No	Yes	No	No	Yes	Yes	Yes	Yes	Yes	Yes	No	-26.09372329711914	25.86588478088379	287	4	19	0	18-24 yrs	18-24 yrs	Woman	Other income source	not reported	2	2
288	1979	I consent, begin the study	Complete	Yes	Yes	Yes	Yes	Yes	Unchecked	Unchecked	Yes	Unchecked	No	Yes	Yes	Yes	No	No	Yes	Yes	No	Yes	Yes	Yes	No			288	2	40	1	40+ yrs	40-59 yrs	Woman	Employment	10,000 - <40,000 zar	2	2
291	1961	I consent, begin the study	Complete	Yes	Yes	Unchecked	Yes	Unchecked	Yes	Unchecked	Unchecked	Unchecked	No	Yes	No	Yes	No	No	Yes	Yes	Yes	No	Yes	Yes	No			291	0	58	1	40+ yrs	40-59 yrs	Woman	Employment	10,000 - <40,000 zar	1	2
294	1971	I consent, begin the study	Complete	Yes	Yes	Unchecked	Yes	Unchecked	Unchecked	Unchecked	Unchecked	Unchecked	No	Yes	Yes	Yes	No	No	No	Yes	No	No	Yes	No	No	-26.7199878692627	27.10086822509766	294	3	48	1	40+ yrs	40-59 yrs	Woman	Employment	>=70,000 zar	2	2
295	1992	I consent, begin the study	Complete	Yes	Yes	Yes	Yes	Unchecked	Unchecked	Yes	Yes	Unchecked	No	Yes	Yes	Yes	No	No	Yes	Yes	Yes	Yes	Yes	Yes	No	-26.32467651367188	28.16329002380371	295	2	27	0	25-39 yrs	25-39 yrs	Woman	Employment	10,000 - <40,000 zar	2	2
296	2001	I consent, I wish to be contacted	Complete	Yes	Yes	Unchecked	Yes	Unchecked	Unchecked	Yes	Unchecked	Unchecked	No	Yes	No	Yes	No	No	Yes	Yes	Yes	Yes	Yes	Yes	No	-26.09372329711914	25.86588478088379	296	5	19	0	18-24 yrs	18-24 yrs	Woman	Other income source	not reported	2	2
297	1971	I consent, begin the study	Complete	Yes	Unchecked	Yes	Unchecked	Unchecked	Unchecked	Yes	Yes	Unchecked	No	Yes	No	No	No	No	Yes	Yes	No	No	Yes	Yes	No			297	0	49	1	40+ yrs	40-59 yrs	Woman	Employment	40,000 - <70,0000 zar	1	2
300	1960	I consent, begin the study	Complete	Yes	Yes	Yes	Yes	Unchecked	Unchecked	Unchecked	Unchecked	Unchecked	No	Yes	No	Not Applicable	Not Applicable	No	Yes	Yes	Yes	Yes	Yes	Yes	No	-26.81450080871582	26.68565177917481	300	2	59	1	40+ yrs	40-59 yrs	Woman	Employment	40,000 - <70,0000 zar	2	2
302	1969	I consent, begin the study	Complete	Yes	Yes	Unchecked	Yes	Yes	Unchecked	Yes	Yes	Unchecked	No	Yes	No	Yes	No	No	Yes	Yes	No	Yes	Yes	Yes	No			302	2	50	1	40+ yrs	40-59 yrs	Woman	Employment	10,000 - <40,000 zar	2	2
304	1960	I consent, begin the study	Complete	Yes	Yes	Unchecked	Unchecked	Yes	Unchecked	Unchecked	Yes	Unchecked	No	Yes	No	Yes	No	No	Yes	Yes	No	No	Yes	Yes	No	-25.77290344238281	28.21237182617188	304	0	59	1	40+ yrs	40-59 yrs	Man	Employment	>=70,000 zar	1	1
305	1951	I consent, I wish to be contacted	Complete	Yes	Unchecked	Yes	Unchecked	Unchecked	Unchecked	Unchecked	Unchecked	Unchecked	No	Yes	No	Yes	No	No	Yes	Yes	No	No	Yes	No	No			305	3	68	1	40+ yrs	60+ yrs	Woman	Employment	>=70,000 zar	2	2
306	1991	I consent, begin the study	Complete	Yes	Yes	Unchecked	Unchecked	Unchecked	Unchecked	Unchecked	Unchecked	Unchecked	No	Yes	Yes	Yes	No	No	Yes	Yes	Not Applicable	Yes	Not Applicable	Yes	Not Applicable	-26.02485656738281	28.0372257232666	306	2	29	0	25-39 yrs	25-39 yrs	Woman	Employment	10,000 - <40,000 zar	2	2
307	1988	I consent, begin the study	Complete	Yes	Yes	Yes	Unchecked	Yes	Unchecked	Yes	Unchecked	Unchecked	No	Yes	No	Yes	No	Yes	Yes	Yes	Yes	Yes	Yes	Yes	No			307	5	31	0	25-39 yrs	25-39 yrs	Man	Employment	not reported	2	1
308	1970	I consent, begin the study	Complete	Yes	Yes	Yes	Unchecked	Unchecked	Yes	Unchecked	Yes	Yes	No	Yes	No	Yes	No	No	Yes	Yes	No	Yes	Yes	Yes	No			308	1	49	1	40+ yrs	40-59 yrs	Woman	Employment	40,000 - <70,0000 zar	1	2
311	1985	I consent, begin the study	Complete	Yes	Unchecked	Unchecked	Yes	Yes	Unchecked	Yes	Unchecked	Unchecked	Yes	Yes	Yes	Yes	Yes	Yes	Yes	Yes	Yes	Yes	Yes	Yes	Yes			311	4	35	0	25-39 yrs	25-39 yrs	Man	Employment	10,000 - <40,000 zar	2	1
312	1994	I consent, begin the study	Complete	Yes	Unchecked	Yes	Unchecked	Unchecked	Unchecked	Yes	Yes	Unchecked	Yes	Yes	Yes	Yes	No	No	Yes	Yes	No	Yes	Not Applicable	Yes	No			312	4	26	0	25-39 yrs	25-39 yrs	Woman	Employment	10,000 - <40,000 zar	2	2
317	1977	I consent, begin the study	Complete	Yes	Yes	Yes	Yes	Unchecked	Unchecked	Yes	Unchecked	Unchecked	Yes	Yes	No	Yes	No	No	Yes	Yes	Yes	No	Yes	Yes	No			317	3	42	1	40+ yrs	40-59 yrs	Man	Employment	>=70,000 zar	2	1
318	1991	I consent, begin the study	Complete	Yes	Unchecked	Yes	Unchecked	Unchecked	Unchecked	Unchecked	Unchecked	Unchecked	No	Yes	No	Yes	No	No	Yes	Yes	No	Yes	Yes	Yes	No			318	2	28	0	25-39 yrs	25-39 yrs	Woman	Employment	40,000 - <70,0000 zar	2	2
321	1964	I consent, begin the study	Complete	Yes	Yes	Yes	Yes	Unchecked	Unchecked	Yes	Unchecked	Unchecked	No	Yes	No	Yes	No	No	Yes	Yes	No	Yes	Yes	Yes	No	-26.35665893554688	27.41066741943359	321	2	55	1	40+ yrs	40-59 yrs	Woman	Employment	40,000 - <70,0000 zar	2	2
323	1987	I consent, begin the study	Complete	Yes	Yes	Unchecked	Unchecked	Yes	Unchecked	Yes	Unchecked	Unchecked	No	Yes	Yes	Yes	No	No	Yes	Yes	Yes	Yes	Yes	Yes	No			323	4	33	0	25-39 yrs	25-39 yrs	Woman	Employment	<10,000 zar	2	2
325	1989	I consent, begin the study	Complete	Yes	Yes	Unchecked	Unchecked	Yes	Unchecked	Yes	Unchecked	Unchecked	Yes	Yes	Yes	Yes	No	No	No		Yes	Yes	Yes	Yes	Yes	-25.8682975769043	28.11204338073731	325	3	31	0	25-39 yrs	25-39 yrs	Woman	Employment	40,000 - <70,0000 zar	2	2
326	1987	I consent, begin the study	Complete	Yes	Yes	Unchecked	Unchecked	Unchecked	Yes	Yes	Yes	Unchecked	Yes	Yes	Yes	Yes	No	No	Yes	No	No	No	Yes	Yes	No	-25.77284240722656	28.21224403381348	326	4	32	0	25-39 yrs	25-39 yrs	Woman	Other income source	<10,000 zar	2	2
327	1977	I consent, begin the study	Complete	Yes	Unchecked	Yes	Yes	Yes	Unchecked	Unchecked	Unchecked	Unchecked	No	Yes	No	Yes	No	No	Yes	Yes	Yes	Yes	No	No	No			327	1	43	1	40+ yrs	40-59 yrs	Man	Employment	<10,000 zar	1	1
328	1996	I consent, begin the study	Complete	Yes	Yes	Yes	Yes	Unchecked	Yes	Yes	Yes	Unchecked	No	Yes	No	Yes	No	No	Yes	Yes	Yes	Yes	Not Applicable	Yes	Yes			328	4	24	0	18-24 yrs	18-24 yrs	Woman	Other income source	not reported	2	2
329	1990	I consent, begin the study	Complete	Yes	Unchecked	Yes	Unchecked	Unchecked	Unchecked	Yes	Yes	Yes	No	Yes	No	Yes	No	No	No	Yes	Not Applicable	Yes	Yes	No	No	-26.20071411132813	28.04371452331543	329	2	30	0	25-39 yrs	25-39 yrs	Woman	Employment	10,000 - <40,000 zar	2	2
330	1965	I consent, begin the study	Complete	Yes	Yes	Yes	Yes	Unchecked	Unchecked	Yes	Unchecked	Unchecked	No	Yes	No	Yes	No	No	Yes	Yes	No	Yes	Yes	Yes	No			330	4	55	1	40+ yrs	40-59 yrs	Woman	Employment	not reported	2	2
331	1990	I consent, begin the study	Complete	Yes	Yes	Unchecked	Yes	Unchecked	Unchecked	Unchecked	Unchecked	Unchecked	Yes	Yes	Yes	Yes	Yes	No	Yes	Yes	Yes	Yes	Yes	Yes	Yes			331	4	29	0	25-39 yrs	25-39 yrs	Woman	Employment	40,000 - <70,0000 zar	2	2
332	1975	I consent, I wish to be contacted	Complete	Yes	Yes	Yes	Yes	Yes	Unchecked	Yes	Yes	Unchecked	Not Applicable	Yes	Not Applicable	Yes	Not Applicable	Not Applicable	Yes	Yes	Not Applicable	Yes	Yes	Yes	Not Applicable			332	4	44	1	40+ yrs	40-59 yrs	Woman	Employment	10,000 - <40,000 zar	2	2
333	1972	I consent, begin the study	Complete	Yes	Unchecked	Unchecked	Yes	Unchecked	Unchecked	Unchecked	Yes	Unchecked	No	Yes	No	No	No	No	No	No	No	Yes	No	No	No	-27.18497848510742	25.32172393798828	333	0	48	1	40+ yrs	40-59 yrs	Woman	Employment	40,000 - <70,0000 zar	1	2
334	1987	I consent, begin the study	Complete	Yes	Unchecked	Unchecked	Yes	Unchecked	Unchecked	Unchecked	Unchecked	Unchecked	No	Yes	No	Yes	No	No	Yes	Yes	No	Yes	Yes	No	No	-25.75410652160645	28.21490859985352	334	3	32	0	25-39 yrs	25-39 yrs	Man	Employment	>=70,000 zar	2	1
337	1994	I consent, begin the study	Complete	Yes	Yes	Yes	Yes	Unchecked	Unchecked	Yes	Yes	Unchecked	Yes	Yes	Yes	Yes	Yes	No	Yes	Yes	No	Yes	Yes	Yes	Yes			337	5	26	0	25-39 yrs	25-39 yrs	Woman	No income	not reported	2	2
338	1977	I consent, begin the study	Complete	Yes	Yes	Unchecked	Yes	Unchecked	Unchecked	Unchecked	Yes	Unchecked	No	Yes	No	Yes	No	No	Yes	Yes	Yes	Yes	Yes	Yes	No	-26.19245910644531	28.10857200622559	338	1	42	1	40+ yrs	40-59 yrs	Woman	Employment	>=70,000 zar	1	2
339	1986	I consent, begin the study	Complete	Yes	Yes	Yes	Yes	Yes	Yes	Yes	Yes	Unchecked	No	Yes	Yes	Yes	No	No	Yes	Yes	Yes	Yes	No	Yes	No	-26.27075958251953	28.11226844787598	339	3	33	0	25-39 yrs	25-39 yrs	Woman	Employment	10,000 - <40,000 zar	2	2
341	1985	I consent, begin the study	Complete	Yes	Yes	Unchecked	Yes	Unchecked	Unchecked	Unchecked	Unchecked	Unchecked	No	Yes	No	Yes	No	No	Yes	Yes	Yes	Yes	No	Yes	No			341	3	35	0	25-39 yrs	25-39 yrs	Man	Employment	<10,000 zar	2	1
346	1994	I consent, begin the study	Complete	Yes	Yes	Yes	Yes	Yes	Yes	Yes	Yes	Yes		Yes	No	Yes	No	No	Yes	Yes	Yes	Yes	Yes	Yes	No	-25.66858863830566	27.23784255981445	346	1	26	0	25-39 yrs	25-39 yrs	Man	Other income source	<10,000 zar	1	1
347	1993	I consent, begin the study	Complete	Yes	Yes	Unchecked	Yes	Unchecked	Unchecked	Unchecked	Yes	Unchecked	No	Yes	No	Yes	No	No	Yes	Yes	Yes	Yes	Yes	Yes	No			347	3	26	0	25-39 yrs	25-39 yrs	Woman	No income		2	2
349	1996	I consent, begin the study	Complete	Yes	Yes	Unchecked	Yes	Unchecked	Unchecked	Unchecked	Yes	Unchecked	No	Yes	No	Yes	Yes		Yes	Yes	Yes	Yes	No	Yes	No	-26.21540069580078	28.03562545776367	349	2	23	0	18-24 yrs	18-24 yrs	Woman	Employment	<10,000 zar	2	2
350	1977	I consent, begin the study	Complete	Yes	Unchecked	Yes	Yes	Yes	Unchecked	Yes	Unchecked	Unchecked	No	Yes	No	Yes	No	No	Yes	Yes	No	No	Yes	Yes	No	-25.8066577911377	28.33260536193848	350	4	43	1	40+ yrs	40-59 yrs	Man	Employment	>=70,000 zar	2	1
351	1973	I consent, begin the study	Complete	Yes	Unchecked	Yes	Yes	Unchecked	Unchecked	Yes	Unchecked	Unchecked	No	Yes	No	Yes	No	No	Yes	Yes	No	No	Not Applicable	Yes	No			351	2	46	1	40+ yrs	40-59 yrs	Man	Employment	40,000 - <70,0000 zar	2	1
352	1962	I consent, I wish to be contacted	Complete		Unchecked	Unchecked	Unchecked	Unchecked	Unchecked	Unchecked	Unchecked	Unchecked	No	Yes	No	Yes	No	No	Yes	Yes	No	No	Not Applicable	Yes	No	-26.95528602600098	26.6337776184082	352	5	57	1	40+ yrs	40-59 yrs	Man	No income	10,000 - <40,000 zar	2	1
353	1986	I consent, begin the study	Complete	Yes	Unchecked	Unchecked	Yes	Yes	Unchecked	Yes	Yes	Unchecked	No	Yes	No	Yes	No	No	Yes	Yes	Yes	Yes	Yes	Yes	No	-26.33047676086426	26.80875205993652	353	1	34	0	25-39 yrs	25-39 yrs	Woman	Employment	10,000 - <40,000 zar	1	2
359	1978	I consent, begin the study	Complete	Yes	Unchecked	Unchecked	Unchecked	Unchecked	Unchecked	Unchecked	Yes	Unchecked	Yes	Yes	No	Yes	No	No	Yes	Yes	Yes	Yes	Yes	Yes	No	-26.27938270568848	27.98898887634277	359	3	41	1	40+ yrs	40-59 yrs	Woman	Employment	10,000 - <40,000 zar	2	2
361	1981	I consent, begin the study	Complete	Yes	Yes	Yes	Yes	Unchecked	Unchecked	Yes	Unchecked	Unchecked	No	Yes	No	Yes	No	No	Yes	Yes	No	Yes	Yes	Yes	No	-26.28951263427734	27.85583877563477	361	0	38	0	25-39 yrs	25-39 yrs	Man	Employment	10,000 - <40,000 zar	1	1
362	1978	I consent, begin the study	Complete	Yes	Yes	Unchecked	Yes	Unchecked	Unchecked	Yes	Unchecked	Unchecked	No	Yes	Yes	Yes	No	No	Yes	Yes	Yes	Yes	Yes	Yes	Yes			362	6	41	1	40+ yrs	40-59 yrs	Woman	No income	not reported	2	2
363	1963	I consent, begin the study	Complete	Yes	Yes	Yes	Yes	Yes	Unchecked	Yes	Unchecked	Yes	Yes	Yes	Yes	Yes	No	No	Yes	Yes	Yes	Yes	No	Yes	Yes			363	3	57	1	40+ yrs	40-59 yrs	Woman	Employment	10,000 - <40,000 zar	2	2
365	1988	I consent, begin the study	Complete	Yes	Yes	Yes	Unchecked	Yes	Unchecked	Yes	Unchecked	Unchecked	No	Yes	No	Yes	No	No	Yes	Yes	Yes	Yes	Yes	Yes	No			365	2	31	0	25-39 yrs	25-39 yrs	Woman	Employment	10,000 - <40,000 zar	2	2
367	1997	I consent, begin the study	Complete	Yes	Yes	Yes	Yes	Unchecked	Unchecked	Yes	Unchecked	Unchecked	No	Yes	Yes	Yes	No	No	Yes	Not Applicable	Yes	Yes	Yes	Yes	Yes			367	5					Woman	No income	not reported	2	2
369	1984	I consent, I wish to be contacted	Complete	Yes	Unchecked	Unchecked	Yes	Unchecked	Unchecked	Unchecked	Unchecked	Unchecked	Not Applicable	Yes	Yes	Yes	No	No	Yes	Yes	Yes	Yes	Yes	Yes	Not Applicable	-26.01864242553711	27.8759708404541	369	4	34	0	25-39 yrs	25-39 yrs	Man	Employment	<10,000 zar	2	1
370	1960	I consent, begin the study	Complete	Yes	Unchecked	Yes	Yes	Unchecked	Unchecked	Unchecked	Yes	Unchecked	No	Yes	Yes	Yes	No	No	Yes	Yes	Yes	Yes	Yes	Yes	Yes			370	0	60	1	40+ yrs	60+ yrs	Man	Employment	10,000 - <40,000 zar	1	1
371	1998	I consent, begin the study	Complete	Yes	Yes	Yes	Yes	Yes	Yes	Yes	Yes	Unchecked	No	Yes	No	Yes	No	No	Yes	Yes	Yes	Yes	No	Yes	No			371	3	21	0	18-24 yrs	18-24 yrs	Woman	No income	not reported	2	2
372	1971	I consent, I wish to be contacted	Complete	Yes	Yes	Yes	Yes	Unchecked	Unchecked	Yes	Yes	Unchecked	No	Yes	Yes	Yes	No	No	Yes	Yes	No	No	No	Yes	Yes			372	5	49	1	40+ yrs	40-59 yrs	Woman	Employment	10,000 - <40,000 zar	2	2
373	1963	I consent, begin the study	Complete	Yes	Yes	Yes	Yes	Unchecked	Unchecked	Unchecked	Yes	Unchecked	No	Yes	No	Yes	Yes	No	Yes	Yes	Yes	Yes	Yes	Yes	No	-26.10380363464356	27.95263481140137	373	5	56	1	40+ yrs	40-59 yrs	Woman	Employment	10,000 - <40,000 zar	2	2
374	1976	I consent, I wish to be contacted	Complete		Yes	Unchecked	Unchecked	Unchecked	Unchecked	Yes	Yes	Unchecked	Yes	Yes	Yes	Yes	Yes	No	Yes	Yes	Yes	Yes	Yes	Yes	Yes			374	5	43	1	40+ yrs	40-59 yrs	Not disclosed	No income	not reported	2
376	1971	I consent, begin the study	Complete	Yes	Yes	Yes	Yes	Unchecked	Unchecked	Yes	Unchecked	Unchecked	No	Yes	No	Yes	No	No	Yes	Yes	Yes	Yes	Yes	No	No			376	2	49	1	40+ yrs	40-59 yrs	Man	Employment	10,000 - <40,000 zar	2	1
377	1987	I consent, begin the study	Complete	Yes	Unchecked	Unchecked	Yes	Yes	Unchecked	Unchecked	Unchecked	Unchecked	No	Yes	No	Yes	No	No	Yes	Yes	Yes	Yes	Yes	Yes	No			377	3	33	0	25-39 yrs	25-39 yrs	Man	Employment	<10,000 zar	2	1
378	1971	I consent, begin the study	Complete	Yes	Yes	Yes	Yes	Yes	Unchecked	Yes	Yes	Unchecked	Yes	Yes	No	Yes	No	No	Yes	Yes	Yes	Yes	Yes	Yes	No	-26.01404762268066	28.22616386413574	378	5	49	1	40+ yrs	40-59 yrs	Man	Employment	10,000 - <40,000 zar	2	1
379	1981	I consent, begin the study	Complete	Yes	Yes	Yes	Yes	Unchecked	Unchecked	Unchecked	Unchecked	Yes	Not Applicable	Yes	No	Yes	No	No	Yes	Yes	Yes	Yes	Yes	Yes	No			379	3	38	0	25-39 yrs	25-39 yrs	Woman	Employment	40,000 - <70,0000 zar	2	2
380	1988	I consent, I wish to be contacted	Complete	Yes	Yes	Unchecked	Yes	Yes	Unchecked	Unchecked	Unchecked	Unchecked	No	Yes	No	Yes	No	Yes	No	No	No	Yes	No	Yes	No	-26.71586608886719	27.08790016174316	380	0	31	0	25-39 yrs	25-39 yrs	Man	Employment	<10,000 zar	1	1
381	1993	I consent, begin the study	Complete	Yes	Yes	Yes	Yes	Unchecked	Unchecked	Yes	Yes	Unchecked	No	Yes	No	Yes	No	No	Yes	Yes	Yes	Yes	No	Yes	No	-26.37958145141602	28.14682769775391	381	2	26	0	25-39 yrs	25-39 yrs	Woman	Employment	10,000 - <40,000 zar	2	2
382	1977	I consent, begin the study	Complete	Yes	Yes	Unchecked	Unchecked	Unchecked	Unchecked	Unchecked	Unchecked	Unchecked	No	Yes	No	Yes	No	No	Yes	Yes	No	Yes	Yes	Yes	No	-25.89680290222168	28.15878868103027	382	0	43	1	40+ yrs	40-59 yrs	Man	Employment	40,000 - <70,0000 zar	1	1
383	1975	I consent, I wish to be contacted	Complete	Yes	Unchecked	Unchecked	Unchecked	Unchecked	Unchecked	Yes	Unchecked	Unchecked	Yes	Yes	Yes	Yes	Yes	No	Yes	Yes	Yes	Yes	Not Applicable	Yes	No	-26.48546028137207	27.83521842956543	383	4	44	1	40+ yrs	40-59 yrs	Man	No income	not reported	2	1
384	1983	I consent, I wish to be contacted	Complete	Yes	Unchecked	Unchecked	Unchecked	Yes	Unchecked	Yes	Yes	Unchecked	No	Yes	No	No	No	No	Yes	Yes	Yes	Yes	Yes	Yes	No	-26.49003601074219	27.83791923522949	384	5	37	0	25-39 yrs	25-39 yrs	Man	No income	not reported	2	1
386	1976	I consent, begin the study	Complete	Yes	Yes	Unchecked	Yes	Unchecked	Unchecked	Yes	Unchecked	Unchecked	Yes	Yes	No	Yes	No	No	Yes	Yes	Yes	Yes	Yes	Yes	No			386	0	44	1	40+ yrs	40-59 yrs	Woman	Employment	>=70,000 zar	1	2
387	1979	I consent, begin the study	Complete	Yes	Yes	Yes	Yes	Yes	Unchecked	Unchecked	Yes	Unchecked	Yes	Yes	Yes	Yes	Yes	Yes	Yes	Yes	Yes	Yes	Yes	Yes	Yes	-26.25219535827637	27.85622596740723	387	6	40	1	40+ yrs	40-59 yrs	Man	Employment	<10,000 zar	2	1
388	1974	I consent, begin the study	Complete	No	Unchecked	Unchecked	Yes	Unchecked	Unchecked	Unchecked	Unchecked	Unchecked	No	Yes	No	Yes	No	No	Yes	Yes	Yes	Yes	Yes	Yes	No			388	3	46	1	40+ yrs	40-59 yrs	Woman	Employment	40,000 - <70,0000 zar	2	2
389	1984	I consent, begin the study	Complete	Yes	Yes	Yes	Yes	Yes	Unchecked	Unchecked	Unchecked	Unchecked	Yes	Yes	No	Yes	No	No	Yes	Yes	Yes	Yes	Not Applicable	Yes	No			389	5	35	0	25-39 yrs	25-39 yrs	Man	Employment	>=70,000 zar	2	1
390	1982	I consent, begin the study	Complete	Yes	Yes	Yes	Yes	Yes	Unchecked	Unchecked	Unchecked	Unchecked	No	Yes	No	Yes	No	No	Yes	Yes	No	Yes	Yes	Yes	No			390	2	38	0	25-39 yrs	25-39 yrs	Man	Employment	40,000 - <70,0000 zar	2	1
392	1957	I consent, begin the study	Complete	Yes	Unchecked	Yes	Yes	Yes	Unchecked	Yes	Unchecked	Unchecked	No	Yes	No	Yes	No	No	Yes	Yes	Yes	Yes	Yes	Yes	No			392	2	62	1	40+ yrs	60+ yrs	Woman	Employment	>=70,000 zar	2	2
393	1986	I consent, begin the study	Complete	Yes	Yes	Yes	Unchecked	Unchecked	Unchecked	Unchecked	Unchecked	Unchecked	No	Yes	No	Yes	No	No	Yes	Yes	Yes	Not Applicable	Not Applicable	Yes	No			393	0	33	0	25-39 yrs	25-39 yrs	Woman	No income	<10,000 zar	1	2
394	1973	I consent, begin the study	Complete	Yes	Yes	Unchecked	Yes	Yes	Unchecked	Unchecked	Unchecked	Unchecked	No	Yes	No	Yes	No	No	Yes	Yes	Yes	Yes	Yes	Yes	Yes	-26.82377815246582	26.65408134460449	394	1	47	1	40+ yrs	40-59 yrs	Woman	Employment	40,000 - <70,0000 zar	1	2
395	1984	I consent, begin the study	Complete	Yes	Unchecked	Unchecked	Yes	Unchecked	Yes	Unchecked	Unchecked	Unchecked	No	Yes	No	Yes	No	No	Yes	Yes	No	Yes	Yes	Yes	No	-26.1633243560791	28.25861930847168	395	0	36	0	25-39 yrs	25-39 yrs	Woman	No income	40,000 - <70,0000 zar	1	2
396	1963	I consent, begin the study	Complete	Yes	Yes	Yes	Yes	Yes	Unchecked	Yes	Unchecked	Yes	Yes	Yes	No	Yes	No	No	Yes	Yes	Yes	Yes	Yes	Yes	Yes			396	3	57	1	40+ yrs	40-59 yrs	Woman	Employment	40,000 - <70,0000 zar	2	2
398	1993	I consent, begin the study	Complete	Yes	Yes	Yes	Yes	Yes	Unchecked	Yes	Yes	Unchecked	No	Yes	No	Yes	No	No	Yes	Yes	Yes	Yes	Yes	Yes	No			398	1	26	0	25-39 yrs	25-39 yrs	Man	Employment	40,000 - <70,0000 zar	1	1
399	1989	I consent, begin the study	Complete	Yes	Yes	Unchecked	Yes	Yes	Unchecked	Yes	Yes	Unchecked	No	Yes	No	Yes	No	No	Yes	Yes	No	Yes	Yes	Yes	No			399	0	40	1	40+ yrs	40-59 yrs	Woman	Employment	10,000 - <40,000 zar	1	2
402	1984	I consent, begin the study	Complete	Yes	Yes	Yes	Yes	Yes	Yes	Yes	Unchecked	Unchecked	No	Yes	No	Yes	No	No	Yes	Yes	Yes	Yes	No	No	No			402	2	36	0	25-39 yrs	25-39 yrs	Woman	Employment	10,000 - <40,000 zar	2	2
403	1976	I consent, begin the study	Complete	Yes	Unchecked	Unchecked	Yes	Yes	Unchecked	Unchecked	Yes	Unchecked	No	Yes	No	Yes	No	No	Yes	Yes	No	Yes	Yes	Yes	No	-26.34884452819824	28.10505104064941	403	1	44	1	40+ yrs	40-59 yrs	Man	Employment	40,000 - <70,0000 zar	1	1
404	1988	I consent, begin the study	Complete	Yes	Unchecked	Yes	Yes	Unchecked	Unchecked	Unchecked	Unchecked	Unchecked	No	Yes	No	Yes	No	No	Yes	Yes	Yes	No	No	Yes	No			404	0	32	0	25-39 yrs	25-39 yrs	Man	Employment	10,000 - <40,000 zar	1	1
405	1978	I consent, begin the study	Complete	Yes	Yes	Yes	Yes	Yes	Unchecked	Yes	Unchecked	Unchecked	No	Yes	No	Yes	No	No	Yes	Yes	No	No	Yes	Yes	No			405	0	42	1	40+ yrs	40-59 yrs	Man	Employment	40,000 - <70,0000 zar	1	1
407	1986	I consent, I wish to be contacted	Complete	Yes	Yes	Yes	Yes	Yes	Unchecked	Unchecked	Yes	Unchecked	Yes	Yes	No	Yes	Yes	Yes	No	Yes	Yes	Yes	Yes	Yes	No			407	3	34	0	25-39 yrs	25-39 yrs	Man	Other income source	10,000 - <40,000 zar	2	1
408	1997	I consent, begin the study	Complete	Yes	Yes	Yes	Yes	Unchecked	Unchecked	Unchecked	Unchecked	Unchecked	No	Yes	Yes	Yes	No	No	Yes	Yes	Yes	Yes	Yes	No	No			408	3	23	0	18-24 yrs	18-24 yrs	Man	Employment	<10,000 zar	2	1
409	1970	I consent, begin the study	Complete	Yes	Yes	Yes	Yes	Yes	Yes	Yes	Yes	Unchecked	Yes	Yes	No	Yes	No	No	Yes	Yes	Yes	Yes	No	Yes	No	-27.00998497009277	26.68991279602051	409	2	50	1	40+ yrs	40-59 yrs	Man	Employment	40,000 - <70,0000 zar	2	1
410	1973	I consent, begin the study	Complete	Yes	Yes	Yes	Yes	Yes	Yes	Yes	Yes	Unchecked	No	Yes	No	Not Applicable	No	No	Yes	Yes	Yes	No	Yes	Yes	No	-26.00538063049316	27.98346138000488	410	1	47	1	40+ yrs	40-59 yrs	Man	Employment	>=70,000 zar	1	1
411	1996	I consent, begin the study	Complete	Yes	Yes	Yes	Yes	Unchecked	Unchecked	Yes	Yes	Unchecked	No	Yes	No	Yes	No	No	Yes	Yes	No	Yes	No	Yes	No			411	0	24	0	18-24 yrs	18-24 yrs	Woman	Employment	10,000 - <40,000 zar	1	2
414	1981	I consent, begin the study	Complete	Yes	Unchecked	Unchecked	Yes	Unchecked	Unchecked	Unchecked	Unchecked	Unchecked	No	Yes	No	Yes	No	No	Yes	Yes	No	Yes	Yes	Yes	No			414	1	38	0	25-39 yrs	25-39 yrs	Man	Employment	40,000 - <70,0000 zar	1	1
418	1988	I consent, I wish to be contacted	Complete	Yes	Yes	Unchecked	Unchecked	Unchecked	Unchecked	Unchecked	Unchecked	Unchecked	No	Yes	Yes	Yes	No	No	Yes	Yes	No	Yes	Yes	Yes	No			418	4	32	0	25-39 yrs	25-39 yrs	Woman	Employment	<10,000 zar	2	2
420	1969	I consent, begin the study	Complete	Yes	Yes	Yes	Yes	Yes	Unchecked	Unchecked	Unchecked	Unchecked	No	Yes	No	Yes	Not Applicable	Not Applicable	Yes	Yes	No	Yes	Yes	Yes	No			420	5	50	1	40+ yrs	40-59 yrs	Woman	Employment	40,000 - <70,0000 zar	2	2
422	1987	I consent, I wish to be contacted	Complete	Yes	Yes	Unchecked	Yes	Yes	Unchecked	Unchecked	Unchecked	Unchecked	No	Yes	Yes	Yes	No	No	Yes	Yes	Yes	Yes	Yes	Yes	Yes			422	3	33	0	25-39 yrs	25-39 yrs	Man	Employment	10,000 - <40,000 zar	2	1
423	1995	I consent, begin the study	Complete	Yes	Yes	Unchecked	Yes	Unchecked	Unchecked	Yes	Yes	Unchecked	No	Yes	No	Yes	Yes	No	Yes	Yes	Yes	Yes	Yes	No	Yes			423	5	25	0	25-39 yrs	25-39 yrs	Man	Employment	10,000 - <40,000 zar	2	1
424	1989	I consent, begin the study	Complete	Yes	Unchecked	Unchecked	Yes	Unchecked	Unchecked	Unchecked	Unchecked	Unchecked	No	Yes	No	Not Applicable	No	No	Yes	Yes	No	Yes	Yes	Yes	No	-26.26362419128418	27.99080467224121	424	2	31	0	25-39 yrs	25-39 yrs	Woman	Other income source	not reported	2	2
425	1954	I consent, begin the study	Complete	Yes	Unchecked	Yes	Yes	Yes	Unchecked	Unchecked	Yes	Unchecked	No	Yes	No	Yes	No	No	Yes	Yes	Yes	Yes	Yes	Yes	No			425	1	66	1	40+ yrs	60+ yrs	Woman	Other income source	<10,000 zar	1	2
426	1982	I consent, begin the study	Complete	Yes	Unchecked	Unchecked	Yes	Unchecked	Unchecked	Unchecked	Unchecked	Unchecked	No	Yes	No	Yes	Yes	Yes	Yes	Yes	Yes	Yes	Yes	Yes	No	-25.68660926818848	28.41320610046387	426	1	37	0	25-39 yrs	25-39 yrs	Woman	Employment	10,000 - <40,000 zar	1	2
428	1991	I consent, begin the study	Complete	Yes	Yes	Yes	Yes	Yes	Yes	Yes	Yes	Unchecked	No	Yes	Yes	Yes	No	No	Yes	No	Yes	Yes	Yes	Yes	No	-25.66059684753418	27.23288726806641	428	3	29	0	25-39 yrs	25-39 yrs	Man	Employment	10,000 - <40,000 zar	2	1
429	1974	I consent, begin the study	Complete	Yes	Yes	Yes	Yes	Yes	Unchecked	Yes	Unchecked	Unchecked	No	Yes	Yes	Yes	No	No	Yes	Yes	Yes	Yes	Yes	Yes	Yes	-26.35339736938477	28.1102180480957	429	3	46	1	40+ yrs	40-59 yrs	Man	Employment	>=70,000 zar	2	1
431	1982	I consent, begin the study	Complete	Yes	Unchecked	Unchecked	Yes	Unchecked	Unchecked	Unchecked	Unchecked	Yes	No	Yes	No	Yes	No	No	Yes	Yes	Yes	Yes	Yes	Yes	No	-26.17515182495117	27.89476013183594	431	4	37	0	25-39 yrs	25-39 yrs	Woman	Employment	10,000 - <40,000 zar	2	2
432	1990	I consent, begin the study	Complete	Yes	Yes	Yes	Yes	Unchecked	Unchecked	Unchecked	Unchecked	Unchecked	No	Yes	No	Yes	No	No	Yes	Yes	Yes	Yes	No	Yes	No			432	0	30	0	25-39 yrs	25-39 yrs	Woman	Employment	10,000 - <40,000 zar	1	2
433	1964	I consent, begin the study	Complete	Yes	Yes	Yes	Yes	Yes	Unchecked	Yes	Yes	Unchecked	Yes	Yes	Yes	Yes	No	No	Yes	Yes	Yes	Yes	Yes	Yes	No	-25.65757560729981	27.20276641845703	433	4	56	1	40+ yrs	40-59 yrs	Man	Employment	10,000 - <40,000 zar	2	1
434	1977	I consent, begin the study	Complete	Yes	Yes	Unchecked	Yes	Yes	Unchecked	Yes	Unchecked	Unchecked	No	Yes	Yes	Yes	Not Applicable	No	Yes	Yes	Yes	Yes	Not Applicable	Yes	Not Applicable			434	4	42	1	40+ yrs	40-59 yrs	Woman	Employment	10,000 - <40,000 zar	2	2
435	1957	I consent, I wish to be contacted	Complete	Yes	Unchecked	Unchecked	Yes	Unchecked	Unchecked	Unchecked	Unchecked	Unchecked	No	Yes	No	Yes	No	No	Yes	Yes	Yes	Yes	Yes	Yes	No			435	3	62	1	40+ yrs	60+ yrs	Man	Other income source	<10,000 zar	2	1
436	1986	I consent, begin the study	Complete	Yes	Unchecked	Unchecked	Yes	Unchecked	Unchecked	Unchecked	Unchecked	Unchecked	No	Yes	Yes	Yes	No	No	Yes	No	No	Yes	Yes	Yes	No	-26.18364143371582	28.04960823059082	436	5	34	0	25-39 yrs	25-39 yrs	Man	Employment	<10,000 zar	2	1
438	1962	I consent, begin the study	Complete	Yes	Yes	Unchecked	Yes	Yes	Unchecked	Yes	Unchecked	Unchecked	No	Yes	No	Yes	No	No	Yes	Yes	No	No	Yes	Yes	No	-26.24608421325684	28.27612113952637	438	1	57	1	40+ yrs	40-59 yrs	Man	Employment	>=70,000 zar	1	1
442	1983	I consent, begin the study	Complete	Yes	Yes	Yes	Yes	Yes	Unchecked	Unchecked	Yes	Unchecked	No	Yes	No	Yes	No	No	Yes	Yes	No	No	Yes	Yes	No	-25.74896240234375	28.10811233520508	442	3	37	0	25-39 yrs	25-39 yrs	Woman	Employment	10,000 - <40,000 zar	2	2
443	1979	I consent, begin the study	Complete	Yes	Unchecked	Yes	Unchecked	Unchecked	Unchecked	Unchecked	Unchecked	Unchecked	No	Yes	No	No	No	No	Yes	Yes	No	Yes	No	Yes	No	-25.56584167480469	28.0679817199707	443	1	41	1	40+ yrs	40-59 yrs	Man	Employment	10,000 - <40,000 zar	1	1
445	1982	I consent, begin the study	Complete	Yes	Yes	Yes	Yes	Unchecked	Unchecked	Unchecked	Unchecked	Unchecked	No	Yes	No	Yes	No	No	Yes	Yes	No	Yes	Yes	Yes	No			445	3	37	0	25-39 yrs	25-39 yrs	Man	Employment	40,000 - <70,0000 zar	2	1
446	1981	I consent, begin the study	Complete	Yes	Yes	Yes	Yes	Yes	Yes	Yes	Yes	Unchecked	No	Yes	Yes	Yes	No	Yes	Yes	Yes	Yes	Yes	Yes	Yes	No			446	3	39	0	25-39 yrs	25-39 yrs	Man	Employment	<10,000 zar	2	1
448	1992	I consent, begin the study	Complete	Yes	Yes	Unchecked	Yes	Yes	Unchecked	Yes	Unchecked	Unchecked	No	Yes	No	Yes	No	No	Yes	Yes	No	Yes	Yes	No	Yes			448	3	28	0	25-39 yrs	25-39 yrs		No income	not reported	2
449	1985	I consent, begin the study	Complete	Yes	Yes	Yes	Yes	Yes	Unchecked	Yes	Yes	Unchecked	No	Yes	No	Yes	No	No	Yes	Yes	No	Yes	Not Applicable	Yes	No			449	1	35	0	25-39 yrs	25-39 yrs	Woman	Employment	>=70,000 zar	1	2
450	1983	I consent, begin the study	Complete	Yes	Unchecked	Unchecked	Yes	Unchecked	Unchecked	Unchecked	Unchecked	Unchecked	No	Yes	No	Yes	No	No	Yes	Yes	Yes	Yes	Yes	Yes	No	-26.11320304870606	27.88518142700195	450	1	36	0	25-39 yrs	25-39 yrs	Woman	Employment	10,000 - <40,000 zar	1	2
451	1981	I consent, begin the study	Complete	Yes	Yes	Yes	Yes	Yes	Unchecked	Yes	Unchecked	Unchecked	No	Yes	No	No	No	No	Yes	Yes	No	Yes	No	Yes	No			451	1	39	0	25-39 yrs	25-39 yrs	Man	Employment	40,000 - <70,0000 zar	1	1
452	1981	I consent, begin the study	Complete	Yes	Yes	Unchecked	Yes	Yes	Unchecked	Unchecked	Yes	Unchecked	No	Yes	No	No	No	No	Yes	Yes	Yes	Yes	Yes	Yes	No	-26.00899505615234	28.18924331665039	452	0	39	0	25-39 yrs	25-39 yrs	Woman	Employment	10,000 - <40,000 zar	1	2
454	1983	I consent, begin the study	Complete	Yes	Unchecked	Unchecked	Unchecked	Unchecked	Unchecked	Unchecked	Unchecked	Yes	No	Yes	No	Yes	No	No	Yes	Yes	Yes	Yes	Not Applicable	No	Yes	-25.85151481628418	28.18101501464844	454	4	37	0	25-39 yrs	25-39 yrs	Man	Employment	10,000 - <40,000 zar	2	1
459	1983	I consent, begin the study	Complete	Yes	Yes	Unchecked	Unchecked	Unchecked	Unchecked	Unchecked	Unchecked	Unchecked	No	Yes	Yes	Yes	No	No	Yes	Yes	No	Yes	Yes	Yes	No	-25.67475318908691	28.14024925231934	459	1	37	0	25-39 yrs	25-39 yrs	Man	Employment	40,000 - <70,0000 zar	1	1
460	1979	I consent, begin the study	Complete	Yes	Yes	Unchecked	Yes	Yes	Unchecked	Unchecked	Unchecked	Unchecked	Yes	Yes	No	Yes	No	No	Yes	Yes	Yes	Yes	Yes	Yes	Yes			460	3	40	1	40+ yrs	40-59 yrs	Man	Employment	>=70,000 zar	2	1
461	1980	I consent, begin the study	Complete	Yes	Yes	Yes	Yes	Yes	Unchecked	Yes	Yes	Unchecked	No	Yes	No	No	No	No	Yes	Yes	No	No	Yes	Yes	No	-26.84503555297852	26.75437355041504	461	1	40	1	40+ yrs	40-59 yrs	Man	Employment	40,000 - <70,0000 zar	1	1
462	1960	I consent, begin the study	Complete	Yes	Yes	Yes	Unchecked	Unchecked	Yes	Unchecked	Yes	Unchecked	No	Yes	No	Yes	No	No	Yes	Yes	Yes	Yes	Yes	Yes	No	-25.8509578704834	25.68069076538086	462	1	59	1	40+ yrs	40-59 yrs	Woman	Employment	40,000 - <70,0000 zar	1	2
463	1982	I consent, begin the study	Complete	Yes	Yes	Yes	Yes	Unchecked	Unchecked	Yes	Unchecked	Unchecked	Not Applicable	Yes	Not Applicable	Yes	No	No	Yes	Yes	No	Not Applicable	Not Applicable	No	Not Applicable			463	3	38	0	25-39 yrs	25-39 yrs	Man	Employment	40,000 - <70,0000 zar	2	1
464	1979	I consent, begin the study	Complete	Yes	Yes	Yes	Yes	Unchecked	Yes	Yes	Yes	Unchecked	Yes	Yes	Yes	Yes	No		Yes	Yes	Yes	Yes	Yes	Yes	No	-25.89682197570801	28.15878295898438	464	4	41	1	40+ yrs	40-59 yrs	Woman	Employment	40,000 - <70,0000 zar	2	2
465	1982	I consent, begin the study	Complete	Yes	Yes	Yes	Unchecked	Yes	Unchecked	Yes	Unchecked	Unchecked	No	Yes	No	Yes	No	No	Yes	Yes	No	Yes	Not Applicable	Yes	No	-26.7287712097168	27.09858703613281	465	0	38	0	25-39 yrs	25-39 yrs	Man	Employment	40,000 - <70,0000 zar	1	1
468	1975	I consent, begin the study	Complete	Yes	Yes	Unchecked	Yes	Yes	Unchecked	Unchecked	Yes	Unchecked	No	Yes	No	Yes	No	No	Yes	Yes	No	Yes	Not Applicable	Yes	No			468	3	44	1	40+ yrs	40-59 yrs	Woman	Employment	10,000 - <40,000 zar	2	2
469	1990	I consent, begin the study	Complete	Yes	Yes	Yes	Yes	Unchecked	Unchecked	Unchecked	Unchecked	Unchecked	No	Yes	No	Yes	No	No	Yes	Yes	Yes	No	Yes	Yes	No			469	1	29	0	25-39 yrs	25-39 yrs	Man	Employment	40,000 - <70,0000 zar	1	1
470	1983	I consent, begin the study	Complete	Yes	Yes	Yes	Yes	Unchecked	Unchecked	Yes	Unchecked	Unchecked	No	Yes	No	Yes	No	No	No	Not Applicable	Not Applicable	Not Applicable	Yes	Yes	No			470	3	37	0	25-39 yrs	25-39 yrs	Woman	Employment	40,000 - <70,0000 zar	2	2
471	1993	I consent, I wish to be contacted	Complete	Yes	Yes	Unchecked	Yes	Unchecked	Unchecked	Yes	Yes	Unchecked	No	Yes	No	Yes	No	No	Yes	Yes	Yes	Yes	Yes	Yes	No			471	3	27	0	25-39 yrs	25-39 yrs	Woman	Employment	not reported	2	2
473	1980	I consent, I wish to be contacted	Complete	Yes	Yes	Unchecked	Yes	Unchecked	Unchecked	Yes	Unchecked	Yes	Not Applicable	Yes	Yes	Yes	No	No	Yes	Yes		Yes	Yes	Yes	Yes	-25.73073577880859	27.64880180358887	473	4	40	1	40+ yrs	40-59 yrs	Man	Employment	10,000 - <40,000 zar	2	1
474	1965	I consent, begin the study	Complete	Yes	Yes	Yes	Yes	Yes	Unchecked	Unchecked	Unchecked	Unchecked	No	Yes	Yes	Yes	Yes	No	Yes	Yes	Yes	Yes	Yes	Yes	No			474	4	55	1	40+ yrs	40-59 yrs	Man	Employment	10,000 - <40,000 zar	2	1
475	1967	I consent, begin the study	Complete	Yes	Unchecked	Unchecked	Yes	Yes	Unchecked	Yes	Unchecked	Unchecked	No	Yes	No	Not Applicable	No	No	Yes	Yes	Yes	Yes	Yes	Yes	No			475	1	52	1	40+ yrs	40-59 yrs	Woman	No income	not reported	1	2
477	1981	I consent, begin the study	Complete	Yes	Yes	Yes	Yes	Yes	Yes	Yes	Yes	Unchecked	No	Yes	Yes	Yes	No	No	No	No	No	Yes	No	Yes	Yes			477	3	30	0	25-39 yrs	25-39 yrs	Woman	Employment	>=70,000 zar	2	2
478	1962	I consent, begin the study	Complete	Yes	Unchecked	Unchecked	Unchecked	Unchecked	Unchecked	Unchecked	Unchecked	Yes	Yes	Yes	No	Yes	No	No	Yes	Yes	No	Yes	Yes	Yes	No	-26.23604774475098	28.43457221984863	478	2	58	1	40+ yrs	40-59 yrs	Woman	Employment	40,000 - <70,0000 zar	2	2
479	1990	I consent, begin the study	Complete	Yes	Yes	Yes	Yes	Yes	Unchecked	Yes	Yes	Unchecked	No	Yes	No	Yes	No	No	Yes	Yes	Yes	Yes	Yes	Yes	No			479	2	30	0	25-39 yrs	25-39 yrs	Not disclosed	No income	not reported	2
480	1982	I consent, begin the study	Complete	Yes	Yes	Unchecked	Yes	Unchecked	Unchecked	Yes	Unchecked	Unchecked	No	Yes	No	Yes	No	No	Yes	Yes	No	Yes	Yes	Yes	No			480	1	38	0	25-39 yrs	25-39 yrs	Woman	Employment	40,000 - <70,0000 zar	1	2
481	1993	I consent, begin the study	Complete	Yes	Yes	Yes	Yes	Unchecked	Unchecked	Unchecked	Unchecked	Unchecked	No	Yes	No	Yes	Yes	No	Yes	Yes	No	Yes	Yes	Yes	No			481	4	26	0	25-39 yrs	25-39 yrs	Man	No income	not reported	2	1
482	1954	I consent, begin the study	Complete		Yes	Unchecked	Unchecked	Unchecked	Unchecked	Unchecked	Unchecked	Unchecked	Yes	Yes	Yes	Yes	Yes	No	Yes	Yes	No	Yes	Yes	Yes	Yes	-25.6872673034668	28.2780818939209	482	4	66	1	40+ yrs	60+ yrs	Man	No income	not reported	2	1
484	1990	I consent, begin the study	Complete	Yes	Yes	Yes	Unchecked	Unchecked	Unchecked	Yes	Yes	Unchecked	No	Yes	No	Yes	No	No	Yes	Yes	No	No	No	Yes	Not Applicable			484	1	29	0	25-39 yrs	25-39 yrs	Woman	Employment	10,000 - <40,000 zar	1	2
488	1988	I consent, begin the study	Complete	Yes	Yes	Unchecked	Yes	Unchecked	Unchecked	Yes	Unchecked	Unchecked	No	Yes	Yes	Not Applicable	No	No	Yes	Not Applicable	No	Yes	Not Applicable	Yes	No			488	3	32	0	25-39 yrs	25-39 yrs	Woman	Other income source	not reported	2	2
492	1972	I consent, begin the study	Complete	Yes	Yes	Yes	Yes	Yes	Yes	Yes	Yes	Unchecked	Yes	Yes	Yes	Yes	Yes	Yes	Yes	Yes	Yes	Yes	Yes	Yes	Yes			492	6	48	1	40+ yrs	40-59 yrs	Man	Employment	<10,000 zar	2	1
495	1990	I consent, begin the study	Complete	Yes	Yes	Yes	Yes	Unchecked	Unchecked	Yes	Unchecked	Unchecked	No	Yes	No	Yes	No	No	Yes	Yes	Yes	Yes	Yes	Yes	No	-25.98078346252441	28.09637451171875	495	2	30	0	25-39 yrs	25-39 yrs	Woman	Employment	40,000 - <70,0000 zar	2	2
496	1975	I consent, begin the study	Complete	Yes	Unchecked	Unchecked	Yes	Unchecked	Unchecked	Yes	Yes	Unchecked	No	Yes	No	Yes	No	No	Yes	Yes	Yes	Yes	Yes	Yes	No			496	2	45	1	40+ yrs	40-59 yrs	Woman	Employment	40,000 - <70,0000 zar	2	2
497	1978	I consent, begin the study	Complete	Yes	Yes	Yes	Yes	Unchecked	Unchecked	Unchecked	Yes	Unchecked	No	Yes	No	No	No	No	Yes	Yes	No	Yes	Yes	Yes	No	-25.76045799255371	28.34164619445801	497	3	42	1	40+ yrs	40-59 yrs	Woman	Employment	10,000 - <40,000 zar	2	2
498	1990	I consent, begin the study	Complete	Yes	Unchecked	Unchecked	Unchecked	Unchecked	Unchecked	Unchecked	Yes	Unchecked	No	Yes	No	Yes	No	No	Yes	Yes	Yes	No	Yes	Yes	No	-26.0599365234375	28.19746017456055	498	3	29	0	25-39 yrs	25-39 yrs	Woman	Employment	40,000 - <70,0000 zar	2	2
500	1978	I consent, begin the study	Complete	Yes	Yes	Yes	Yes	Unchecked	Unchecked	Unchecked	Unchecked	Unchecked	No	Yes	No	Yes	No	No	Yes	Yes	No	Yes	No	Yes	No	-26.86871337890625	26.58181190490723	500	2	42	1	40+ yrs	40-59 yrs	Woman	Other income source	not reported	2	2
501	1976	I consent, begin the study	Complete	Yes	Yes	Yes	Yes	Yes	Unchecked	Unchecked	Unchecked	Unchecked	Not Applicable	Yes	Not Applicable	Yes	Yes	No	Yes	Yes	Not Applicable	Yes	Yes	Yes	Yes	-25.84202384948731	28.16135978698731	501	5	44	1	40+ yrs	40-59 yrs	Man	Employment	40,000 - <70,0000 zar	2	1
502	1990	I consent, begin the study	Complete	Yes	Unchecked	Unchecked	Yes	Unchecked	Unchecked	Unchecked	Unchecked	Unchecked	No	Yes	Yes	Not Applicable	No	No	Yes	Yes	Yes	Yes	Yes	Yes	No	-26.25754356384277	28.17164993286133	502	3	30	0	25-39 yrs	25-39 yrs	Woman	Employment	10,000 - <40,000 zar	2	2
503	1991	I consent, begin the study	Complete	Yes	Unchecked	Yes	Yes	Yes	Unchecked	Yes	Yes	Unchecked	No	Yes	No	Yes	No	No	Yes	Yes	No	No	Yes	Yes	No			503	0	29	0	25-39 yrs	25-39 yrs	Woman	Employment	40,000 - <70,0000 zar	1	2
505	1980	I consent, begin the study	Complete	Yes	Yes	Yes	Yes	Yes	Yes	Yes	Yes	Unchecked		Yes	No	Yes	No	Yes	Yes		Yes	No	Yes	Yes	No	-25.70857810974121	28.11207389831543	505	6	40	1	40+ yrs	40-59 yrs	Man	Employment	40,000 - <70,0000 zar	2	1
506	1991	I consent, begin the study	Complete	Yes	Yes	Yes	Unchecked	Unchecked	Unchecked	Unchecked	Unchecked	Unchecked	No	Yes	No	No	No	No	Yes	Yes	Yes	Yes	Not Applicable	Yes	No			506	2	28	0	25-39 yrs	25-39 yrs	Woman	Employment	40,000 - <70,0000 zar	2	2
507	1973	I consent, begin the study	Complete	Yes	Yes	Unchecked	Yes	Yes	Yes	Yes	Unchecked	Unchecked	No	Yes	No	Yes	Yes	No	Yes	Yes	Yes	Yes	Yes	Yes	No			507	1	46	1	40+ yrs	40-59 yrs	Man	Employment	10,000 - <40,000 zar	1	1
509	1966	I consent, begin the study	Complete	Yes	Yes	Yes	Yes	Unchecked	Unchecked	Unchecked	Unchecked	Unchecked	No	Yes	No	Yes	No	No	Yes	Yes	No	No	Not Applicable	Yes	No			509	0	53	1	40+ yrs	40-59 yrs	Woman	Employment	>=70,000 zar	1	2
510	1991	I consent, begin the study	Complete	Yes	Yes	Unchecked	Yes	Unchecked	Unchecked	Unchecked	Unchecked	Unchecked	Yes	Yes	No	Yes	No	No	Yes	Yes	No	Yes	No	Yes	No			510	5	28	0	25-39 yrs	25-39 yrs	Woman	Employment	10,000 - <40,000 zar	2	2
512	1999	I consent, begin the study	Complete	Yes	Yes	Yes	Yes	Yes	Unchecked	Yes	Unchecked	Unchecked	No	Yes	No	Yes	No	No	Yes	Yes	No	Yes	Yes	Yes	No	-26.18783378601074	27.90508842468262	512	3	21	0	18-24 yrs	18-24 yrs	Woman	Employment	<10,000 zar	2	2
513	1973	I consent, begin the study	Complete	Yes	Yes	Unchecked	Yes	Unchecked	Unchecked	Yes	Yes	Unchecked	No	Yes	No	Yes	No	No	Yes	Yes	Yes	Yes	No	Yes	No			513	5	47	1	40+ yrs	40-59 yrs	Woman	No income	10,000 - <40,000 zar	2	2
514	1993	I consent, I wish to be contacted	Complete	Yes	Yes	Yes	Yes	Yes	Unchecked	Yes	Unchecked	Unchecked	Yes	Yes	Yes	Yes	Yes	No	Yes	Yes	Not Applicable	Yes	No	Yes	No	-25.84664535522461	28.14328765869141	514	5	26	0	25-39 yrs	25-39 yrs	Woman	Employment	<10,000 zar	2	2
516	1983	I consent, begin the study	Complete	Yes	Yes	Unchecked	Yes	Unchecked	Unchecked	Unchecked	Unchecked	Unchecked	No	Yes	Yes	No	No	No	Yes	Yes	No	Yes	Yes	Yes	No			516	2	37	0	25-39 yrs	25-39 yrs	Man	Other income source	<10,000 zar	2	1
517	1974	I consent, begin the study	Complete	Yes	Yes	Unchecked	Yes	Unchecked	Yes	Unchecked	Yes	Unchecked		Yes					Yes	Yes	Yes	Yes		Yes	Not Applicable			517	1	46	1	40+ yrs	40-59 yrs	Woman	Employment	40,000 - <70,0000 zar	1	2
518	1975	I consent, I wish to be contacted	Complete	Yes	Yes	Unchecked	Yes	Yes	Unchecked	Unchecked	Unchecked	Unchecked	No	Yes	Yes	Yes	No	No	Yes	Yes	Yes	Yes	Yes	Yes	Not Applicable			518	6	46	1	40+ yrs	40-59 yrs	Not disclosed	Employment	<10,000 zar	2
520	1986	I consent, begin the study	Complete	Yes	Yes	Unchecked	Yes	Yes	Yes	Yes	Unchecked	Unchecked	No	Yes	No	Yes	No	No	Yes	Yes	Yes	No	Yes	Yes	No			520	1	33	0	25-39 yrs	25-39 yrs	Man	Employment	10,000 - <40,000 zar	1	1
522	1964	I consent, begin the study	Complete	Yes	Yes	Yes	Yes	Yes	Yes	Yes	Yes	Unchecked	No	Yes	No	Yes	No	No	Yes	Yes	Yes	Yes	Yes	Yes	No	-25.6597900390625	28.11154556274414	522	0	55	1	40+ yrs	40-59 yrs	Not disclosed	Employment	>=70,000 zar	1
523	1997	I consent, begin the study	Complete	Yes	Yes	Unchecked	Yes	Unchecked	Unchecked	Yes	Yes	Unchecked	Yes	Yes	No	Yes	Yes	No	Yes	Yes		Yes	Yes	Yes	Yes			523	5	23	0	18-24 yrs	18-24 yrs	Woman	No income	not reported	2	2
524	1972	I consent, begin the study	Complete	Yes	Unchecked	Yes	Yes	Unchecked	Unchecked	Unchecked	Yes	Unchecked	No	Yes	No	Yes	No	No	Yes	Yes	No	Yes	Yes	Yes	No	-25.53374862670898	27.2502498626709	524	1	48	1	40+ yrs	40-59 yrs	Man	Employment	10,000 - <40,000 zar	1	1
525	1981	I consent, begin the study	Complete	Yes	Unchecked	Yes	Yes	Unchecked	Unchecked	Yes	Unchecked	Unchecked	No	Yes	No	Yes	No	No	No	Yes	No	No	Yes	Yes	No			525	1	39	0	25-39 yrs	25-39 yrs	Woman	Employment	>=70,000 zar	1	2
526	1991	I consent, begin the study	Complete	Yes	Yes	Unchecked	Yes	Yes	Unchecked	Yes	Yes	Unchecked	No	Yes	Yes	Yes	No	No	Yes	Yes	Yes	No	Yes	Yes	No			526	4	29	0	25-39 yrs	25-39 yrs	Man	Employment	10,000 - <40,000 zar	2	1
527	1987	I consent, begin the study	Complete	Yes	Yes	Yes	Yes	Unchecked	Unchecked	Yes	Unchecked	Unchecked	No	Yes	No	Yes	No	No	Yes	Yes	Yes	Yes	Not Applicable	Not Applicable	Not Applicable			527	2	33	0	25-39 yrs	25-39 yrs	Man	Employment	>=70,000 zar	2	1
529	1995	I consent, begin the study	Complete	Yes	Yes	Yes	Yes	Yes	Unchecked	Yes	Yes	Unchecked	No	Yes	No	Yes	No	No	Yes	Yes	Yes	Yes	Yes	Yes	No	-25.98321151733398	28.24570083618164	529	0	25	0	25-39 yrs	25-39 yrs	Not disclosed	Employment	10,000 - <40,000 zar	1
530	1980	I consent, begin the study	Complete	Yes	Yes	Yes	Yes	Yes	Unchecked	Unchecked	Unchecked	Unchecked	No	Yes	Yes	Yes		No	Yes	Yes	No	Yes	Yes	Yes	Yes			530	5	40	1	40+ yrs	40-59 yrs	Woman	Employment	<10,000 zar	2	2
532	1974	I consent, begin the study	Complete	Yes	Yes	Yes	Yes	Yes	Yes	Unchecked	Yes	Unchecked	No	Yes	No	Yes	No	No	Yes	Yes	Yes	Yes	Yes	Yes	No			532	4	45	1	40+ yrs	40-59 yrs	Man	Employment	10,000 - <40,000 zar	2	1
534	1990	I consent, begin the study	Complete	Yes	Yes	Yes	Unchecked	Unchecked	Unchecked	Yes	Unchecked	Unchecked	No	Yes	No	Yes	No	No	Yes	Yes	Yes	Yes	Yes	Yes	No	-26.23644638061523	28.40243148803711	534	2					Man	Employment	10,000 - <40,000 zar	2	1
539	1981	I consent, begin the study	Complete	Yes	Yes	Unchecked	Yes	Unchecked	Unchecked	Yes	Unchecked	Unchecked	No	Yes	No	Yes	Not Applicable	No	Yes	Yes	No	Yes	Yes	Yes	No			539	2	39	0	25-39 yrs	25-39 yrs	Woman	Employment	10,000 - <40,000 zar	2	2
543	1993	I consent, I wish to be contacted	Complete	Yes	Yes	Yes	Unchecked	Yes	Unchecked	Yes	Unchecked	Unchecked	Yes	Yes	No	No	No	Yes	Not Applicable	Yes	Yes	Yes	Not Applicable	Yes	No			543	5	26	0	25-39 yrs	25-39 yrs	Not disclosed	Employment	10,000 - <40,000 zar	2
544	1970	I consent, begin the study	Complete	Yes	Yes	Unchecked	Unchecked	Unchecked	Unchecked	Unchecked	Unchecked	Unchecked	No	Yes	Not Applicable	Yes	No	No	Yes	Yes	Yes	No	Not Applicable	Yes	Not Applicable	-25.78059959411621	28.30230522155762	544	2	49	1	40+ yrs	40-59 yrs	Woman	No income	not reported	2	2
545	1995	I consent, begin the study	Complete	Yes	Yes	Unchecked	Unchecked	Unchecked	Unchecked	Unchecked	Unchecked	Unchecked	No	Yes	No	Yes	No	No	Yes	Yes	No	Yes	Yes	Yes	No			545	0	25	0	25-39 yrs	25-39 yrs	Woman	Employment	>=70,000 zar	1	2
549	1967	I consent, I wish to be contacted	Complete	Yes	Yes	Unchecked	Yes	Yes	Unchecked	Yes	Unchecked	Unchecked	Yes	Yes	Yes	Yes	No	No	Yes	Yes	No	Yes	No	Yes	No			549	1	53	1	40+ yrs	40-59 yrs	Woman	Employment	10,000 - <40,000 zar	1	2
550	1972	I consent, begin the study	Complete	Yes	Yes	Unchecked	Yes	Unchecked	Unchecked	Unchecked	Yes	Unchecked	Not Applicable	Yes	Not Applicable	Yes	No	No	Yes	Yes	No	No	Not Applicable	Yes	No	-26.07662963867188	28.01233291625977	550	0	48	1	40+ yrs	40-59 yrs	Woman	Employment	10,000 - <40,000 zar	1	2
552	1982	I consent, begin the study	Complete	Yes	Yes	Unchecked	Yes	Yes	Yes	Unchecked	Unchecked	Unchecked	No	Yes	No	Yes	No	No	Yes	Yes	Yes	Yes	No	Yes	No			552	2	36	0	25-39 yrs	25-39 yrs	Man	Employment	10,000 - <40,000 zar	2	1
553	1985	I consent, begin the study	Complete	Yes	Yes	Unchecked	Unchecked	Unchecked	Unchecked	Unchecked	Unchecked	Unchecked	No	Yes	No	Yes	No	No	Yes	Yes	No	Yes	Yes	Yes	No	-26.84911918640137	26.68674659729004	553	2	34	0	25-39 yrs	25-39 yrs	Woman	Other income source	<10,000 zar	2	2
554	1977	I consent, begin the study	Complete	Yes	Yes	Yes	Yes	Unchecked	Unchecked	Yes	Yes	Unchecked	No	Yes	No	Yes	No	No	Yes	Yes	Yes	Yes	Yes	Yes	No			554	2	43	1	40+ yrs	40-59 yrs	Woman	Employment	40,000 - <70,0000 zar	2	2
555	1973	I consent, begin the study	Complete	Yes	Yes	Yes	Yes	Yes	Yes	Yes	Unchecked	Unchecked	No	Yes	No	Yes	No	No	Yes	Yes	No	Not Applicable	Yes	Yes	No			555	2	46	1	40+ yrs	40-59 yrs	Man	Employment	40,000 - <70,0000 zar	2	1
558	1986	I consent, begin the study	Complete	Yes	Yes	Unchecked	Yes	Unchecked	Unchecked	Yes	Yes	Yes	No	Yes	No	Yes	No	No	Yes	Yes	Yes	Yes	Yes	No	No	-25.67149162292481	27.23803329467773	558	5	34	0	25-39 yrs	25-39 yrs	Man	Employment	10,000 - <40,000 zar	2	1
560	1991	I consent, begin the study	Complete	Yes	Yes	Unchecked	Yes	Unchecked	Unchecked	Unchecked	Unchecked	Unchecked	No	Yes	Yes	No	No	No	No	Yes	No	No	Not Applicable	Yes	No	-26.8853645324707	26.61625099182129	560	5	29	0	25-39 yrs	25-39 yrs	Woman	Employment	10,000 - <40,000 zar	2	2
561	1948	I consent, begin the study	Complete	Yes	Yes	Yes	Yes	Yes	Unchecked	Yes	Yes	Unchecked	No	No	No	Yes	No	No	No	Yes	No	Yes	No	No	No	-26.26308631896973	28.02556991577148	561	1	72	1	40+ yrs	60+ yrs	Man	Other income source	40,000 - <70,0000 zar	1	1
562	1974	I consent, begin the study	Complete	Yes	Yes	Unchecked	Yes	Yes	Unchecked	Yes	Unchecked	Unchecked	No	Yes	No	Yes	No	No	Yes	Yes	Yes	Yes	Yes	Yes	No			562	1	46	1	40+ yrs	40-59 yrs	Woman	Employment	<10,000 zar	1	2
563	1992	I consent, begin the study	Complete	Yes	Yes	Yes	Yes	Unchecked	Unchecked	Yes	Unchecked	Unchecked	No	Yes	No	Yes	No	No	Yes	Yes	Yes	Yes	Yes	Yes	Yes			563	5	28	0	25-39 yrs	25-39 yrs	Woman	Other income source	<10,000 zar	2	2
566	1975	I consent, begin the study	Complete	Yes	Yes	Unchecked	Yes	Unchecked	Yes	Yes	Yes	Unchecked	No	Yes	No	Yes	Yes	No	Yes	Yes	No	Not Applicable	No	Yes	No			566	4	44	1	40+ yrs	40-59 yrs	Man	Employment	10,000 - <40,000 zar	2	1
567	2000	I consent, begin the study	Complete	Yes	Yes	Unchecked	Unchecked	Unchecked	Unchecked	Yes	Yes	Unchecked	No	Yes	No	Yes	No	No	Yes	Yes	Yes	Yes	Yes	No	No	-26.15589141845703	28.01732635498047	567	0	20	0	18-24 yrs	18-24 yrs	Man	No income	not reported	1	1
568	1982	I consent, begin the study	Complete	Yes	Yes	Unchecked	Unchecked	Unchecked	Unchecked	Yes	Unchecked	Unchecked	No	Yes	No	Yes	No	No	Yes	Yes	No	Yes	Yes	Yes	No	-26.85157585144043	26.74110412597656	568	1	37	0	25-39 yrs	25-39 yrs	Man	Employment	10,000 - <40,000 zar	1	1
569	1972	I consent, begin the study	Complete	Yes	Yes	Yes	Unchecked	Unchecked	Unchecked	Unchecked	Yes	Unchecked	No	Yes	No	Yes	No	No	Yes	Yes	Yes	Yes	Yes	Yes	No	-26.26117515563965	27.8462085723877	569	1	47	1	40+ yrs	40-59 yrs	Man	Employment	>=70,000 zar	1	1
570	1951	I consent, begin the study	Complete	Yes	Yes	Unchecked	Yes	Yes	Unchecked	Unchecked	Unchecked	Unchecked	Yes	Yes	Yes	Yes	No	No	Yes	Yes	Yes	No	Yes	Yes	No			570	0	68	1	40+ yrs	60+ yrs	Man	Other income source	<10,000 zar	1	1
571	1959	I consent, begin the study	Complete	Yes	Unchecked	Unchecked	Yes	Yes	Yes	Unchecked	Unchecked	Unchecked	No	Yes	No	Yes	No	No	Yes	Yes	No	Yes	Yes	Yes	No			571	4	60	1	40+ yrs	60+ yrs	Man	Employment	10,000 - <40,000 zar	2	1
572	1982	I consent, begin the study	Complete	Yes	Yes	Unchecked	Unchecked	Unchecked	Unchecked	Yes	Unchecked	Unchecked	No	Yes	No	Yes	No	No	Yes	Yes	No	Not Applicable	Yes	No	No	-26.85159301757813	26.7412281036377	572	1	37	0	25-39 yrs	25-39 yrs	Woman	Employment	10,000 - <40,000 zar	1	2
573	1956	I consent, begin the study	Complete	Yes	Unchecked	Yes	Yes	Unchecked	Unchecked	Yes	Yes	Unchecked	No	Yes	No	Yes	No	No	Yes	Yes	No	No	Yes	Yes	No	-26.02684020996094	28.06265068054199	573	0	64	1	40+ yrs	60+ yrs	Man	Employment	40,000 - <70,0000 zar	1	1
576	1963	I consent, begin the study	Complete	Yes	Yes	Unchecked	Yes	Yes	Unchecked	Unchecked	Unchecked	Unchecked	Not Applicable	Yes	No	Yes	No	No	Yes	Yes	Yes	Yes	Not Applicable	Yes	No	-26.69840240478516	27.08108711242676	576	0	57	1	40+ yrs	40-59 yrs	Woman	Employment	10,000 - <40,000 zar	1	2
577	1997	I consent, begin the study	Complete	Yes	Yes	Yes	Unchecked	Unchecked	Unchecked	Yes	Yes	Unchecked	No	Yes	No	Yes	No	No	Yes	Yes	Yes	Yes	Yes	Yes	No	-26.2204704284668	28.16416740417481	577	2	23	0	18-24 yrs	18-24 yrs	Man	Employment	10,000 - <40,000 zar	2	1
580	1976	I consent, begin the study	Complete	Yes	Yes	Yes	Yes	Unchecked	Unchecked	Unchecked	Unchecked	Unchecked	No	Yes	No	Yes	No	No	Yes	Yes	No	Yes	Yes	No	No	-25.91681098937988	28.18523216247559	580	3	43	1	40+ yrs	40-59 yrs	Man	Employment	>=70,000 zar	2	1
581	1981	I consent, begin the study	Complete	Yes	Yes	Unchecked	Yes	Unchecked	Unchecked	Unchecked	Unchecked	Unchecked	No	Yes	Yes	Yes	No	No	Yes	Yes	No	Yes	Yes	Yes	No			581	4	38	0	25-39 yrs	25-39 yrs	Woman	Other income source	<10,000 zar	2	2
582	1983	I consent, begin the study	Complete	Yes	Yes	Unchecked	Unchecked	Unchecked	Unchecked	Unchecked	Unchecked	Unchecked	No	Yes	No	Not Applicable	No	No	Yes	Yes	No	Yes	Yes	Yes	No			582	0	36	0	25-39 yrs	25-39 yrs	Woman	Employment	10,000 - <40,000 zar	1	2
583	1986	I consent, begin the study	Complete	Yes	Yes	Yes	Yes	Unchecked	Unchecked	Yes	Unchecked	Unchecked	No	Yes	No	Yes	No	No	Yes	Yes	No	Yes	Yes	Yes	No	-26.84313583374023	26.76857757568359	583	5	34	0	25-39 yrs	25-39 yrs	Woman	Employment	10,000 - <40,000 zar	2	2
585	1979	I consent, I wish to be contacted	Complete	Yes	Yes	Yes	Yes	Unchecked	Unchecked	Yes	Yes	Unchecked	No	Yes	Yes	Yes	No	No	Yes	Yes	No	Yes	Yes	Yes	No	-26.17596817016602	28.04209327697754	585	2	40	1	40+ yrs	40-59 yrs	Man	Employment	10,000 - <40,000 zar	2	1
586	1956	I consent, begin the study	Complete	Yes	Yes	Unchecked	Yes	Yes	Yes	Unchecked	Yes	Unchecked	No	Yes	No	Not Applicable	No	No	Yes	Yes	No	Yes	Not Applicable	No	No	-26.70269966125488	27.07609939575195	586	1	63	1	40+ yrs	60+ yrs	Man	Other income source	>=70,000 zar	1	1
587	1973	I consent, begin the study	Complete	Yes	Yes	Yes	Yes	Unchecked	Unchecked	Yes	Unchecked	Unchecked	No	Yes	No	Yes	No	No	Yes	Yes	Yes	Yes	Yes	Yes	No	-26.27782440185547	27.89365959167481	587	2	48	1	40+ yrs	40-59 yrs	Woman	Employment	<10,000 zar	2	2
588	1987	I consent, I wish to be contacted	Complete	Yes	Unchecked	Unchecked	Unchecked	Yes	Unchecked	Unchecked	Unchecked	Unchecked	No	Yes	Not Applicable	Yes	Not Applicable	Not Applicable	Yes	Not Applicable	Yes	Yes	Not Applicable	Yes	Not Applicable	-27.40953063964844	24.71855926513672	588	6	33	0	25-39 yrs	25-39 yrs	Woman	Other income source	<10,000 zar	2	2
590	1983	I consent, begin the study	Complete	Yes	Yes	Unchecked	Yes	Yes	Unchecked	Unchecked	Unchecked	Unchecked	No	Yes	Yes	Yes	No	No	Yes	Yes	Yes	Yes	Yes	Yes	No			590	5	36	0	25-39 yrs	25-39 yrs	Woman	Employment	10,000 - <40,000 zar	2	2
591	1990	I consent, begin the study	Complete	Yes	Unchecked	Yes	Yes	Unchecked	Unchecked	Yes	Unchecked	Unchecked	No	Yes	No	Yes	No	No	Yes	Yes	No	No	Yes	Yes	No			591	0	30	0	25-39 yrs	25-39 yrs	Woman	Employment	10,000 - <40,000 zar	1	2
593	1967	I consent, begin the study	Complete	Yes	Yes	Unchecked	Yes	Unchecked	Yes	Unchecked	Unchecked	Unchecked	No	Yes	No	Yes	No	No	Yes	Yes	No	Yes	Yes	Yes	No			593	1	52	1	40+ yrs	40-59 yrs	Woman	Employment	10,000 - <40,000 zar	1	2
594	1972	I consent, begin the study	Complete	Yes	Yes	Unchecked	Unchecked	Unchecked	Unchecked	Unchecked	Unchecked	Unchecked	No	Yes	No	No	No	No	No	No	No	Yes	No	Yes	No	-26.84148597717285	26.67596817016602	594	1	48	1	40+ yrs	40-59 yrs	Man	Other income source	<10,000 zar	1	1
596	1986	I consent, begin the study	Complete	Yes	Yes	Unchecked	Yes	Unchecked	Unchecked	Yes	Yes	Unchecked	No	Yes	Yes	Yes	No	No	Yes	Yes	No	Yes	No	Yes	No			596	3	33	0	25-39 yrs	25-39 yrs	Man	Employment	>=70,000 zar	2	1
599	1995	I consent, begin the study	Complete	Yes	Yes	Yes	Yes	Unchecked	Unchecked	Yes	Yes	Unchecked	Yes	Yes	No	Yes	No	No	Yes	No	Yes	Yes	Yes	Yes	No	-26.3402271270752	28.37577819824219	599	1	25	0	25-39 yrs	25-39 yrs	Man	Employment	>=70,000 zar	1	1
600	1995	I consent, begin the study	Complete	Yes	Yes	Unchecked	Unchecked	Unchecked	Unchecked	Unchecked	Unchecked	Unchecked	No	Yes	No	Yes	No	No	Yes	Yes	Yes	Yes	Yes	Yes	No	-26.8524284362793	26.66749954223633	600	1	25	0	25-39 yrs	25-39 yrs	Woman	Other income source	10,000 - <40,000 zar	1	2
601	1967	I consent, begin the study	Complete	Yes	Yes	Unchecked	Yes	Yes	Unchecked	Unchecked	Unchecked	Unchecked	Yes	Yes	Yes	Yes	No	No	Not Applicable	Yes	Not Applicable	Yes	Yes	Yes	Yes			601	6	53	1	40+ yrs	40-59 yrs	Woman	Employment	10,000 - <40,000 zar	2	2
602	1970	I consent, begin the study	Complete	Yes	Yes	Unchecked	Unchecked	Unchecked	Unchecked	Yes	Unchecked	Unchecked	No	Yes	No	Yes	No	No	Yes	Yes	Yes	Yes	Yes	Yes	No			602	3	49	1	40+ yrs	40-59 yrs	Woman	Other income source	<10,000 zar	2	2
603	1997	I consent, begin the study	Complete	Yes	Yes	Unchecked	Yes	Unchecked	Yes	Yes	Unchecked	Unchecked	Yes	Yes	No	Yes	No	No	Yes	Yes	Yes	Yes	Yes	Yes	No			603	2	23	0	18-24 yrs	18-24 yrs	Woman	Employment	<10,000 zar	2	2
604	1966	I consent, begin the study	Complete	Yes	Yes	Unchecked	Yes	Unchecked	Unchecked	Yes	Unchecked	Unchecked	No	Yes	No	Not Applicable	No	No	Yes	Yes	No	Yes	Not Applicable	No	No			604	1	53	1	40+ yrs	40-59 yrs	Woman	Employment	>=70,000 zar	1	2
605	1989	I consent, begin the study	Complete	Yes	Yes	Unchecked	Yes	Yes	Unchecked	Unchecked	Yes	Unchecked	Yes	Yes	Yes	Yes	Yes	Yes	Yes	Yes	Yes	Yes	Yes	Yes	No	-25.70493888854981	27.3526496887207	605	4	31	0	25-39 yrs	25-39 yrs	Man	Employment	<10,000 zar	2	1
606	1994	I consent, begin the study	Complete	Yes	Yes	Unchecked	Yes	Unchecked	Unchecked	Unchecked	Yes	Unchecked	Yes	Yes	Yes	Yes	No	No	Yes	No	Yes	Yes	Yes	Yes	No			606	3	25	0	25-39 yrs	25-39 yrs	Man	No income	not reported	2	1
607	1990	I consent, begin the study	Complete	Yes	Yes	Unchecked	Unchecked	Yes	Unchecked	Unchecked	Unchecked	Yes	Yes	Yes	Yes	Yes	Yes	No	Yes	Yes	Yes	Yes	No	Yes	No	-25.60929870605469	27.24117469787598	607	3	30	0	25-39 yrs	25-39 yrs	Woman	Employment	10,000 - <40,000 zar	2	2
609	1981	I consent, begin the study	Complete	Yes	Yes	Unchecked	Yes	Yes	Unchecked	Yes	Yes	Unchecked	No	Yes	No	Yes	No	No	No	Yes	Yes	No	No	Yes	No			609	0	38	0	25-39 yrs	25-39 yrs	Woman	Employment	40,000 - <70,0000 zar	1	2
610	1994	I consent, begin the study	Complete	Yes	Yes	Unchecked	Unchecked	Yes	Unchecked	Unchecked	Unchecked	Unchecked	No	Yes	No	Yes	No	No	No	Yes	Yes	Yes	Yes	Yes	No			610	1	26	0	25-39 yrs	25-39 yrs	Woman	Employment	10,000 - <40,000 zar	1	2
613	2000	I consent, begin the study	Complete	Yes	Yes	Yes	Yes	Unchecked	Unchecked	Yes	Unchecked	Unchecked	Yes	Yes	No	Yes	No	No	Yes	Yes	Yes	Yes	Yes	Yes	No	-26.20059394836426	28.04001617431641	613	3	20	0	18-24 yrs	18-24 yrs	Man	Other income source	not reported	2	1
614	1981	I consent, I wish to be contacted	Complete	Yes	Yes	Yes	Yes	Unchecked	Unchecked	Yes	Unchecked	Unchecked	Yes	Yes	Yes	Yes	No		No	Yes	No	Yes	Yes	Yes	No			614	2	39	0	25-39 yrs	25-39 yrs	Woman	Other income source	<10,000 zar	2	2
615	1992	I consent, I wish to be contacted	Complete	Yes	Yes	Yes	Yes	Unchecked	Unchecked	Yes	Yes	Unchecked	Yes	Yes	No	Yes	No	No	Yes	Yes	Yes	Yes	No	Yes	No	-26.36725044250488	28.21792984008789	615	0	28	0	25-39 yrs	25-39 yrs	Man	Employment	10,000 - <40,000 zar	1	1
617	1991	I consent, begin the study	Complete	Yes	Yes	Unchecked	Yes	Unchecked	Unchecked	Yes	Unchecked	Unchecked	No	Yes	No	Yes	No	No	Yes	Yes	Yes	Yes	Yes	Yes	No			617	2	28	0	25-39 yrs	25-39 yrs	Woman	Employment	10,000 - <40,000 zar	2	2
620	1984	I consent, begin the study	Complete	Yes	Unchecked	Unchecked	Unchecked	Unchecked	Unchecked	Unchecked	Unchecked	Unchecked	No	Yes	No	Yes	No	No	Yes	Yes	Not Applicable	Yes	Not Applicable	No	No			620	2	35	0	25-39 yrs	25-39 yrs	Man	Employment	>=70,000 zar	2	1
621	1979	I consent, begin the study	Complete	Yes	Yes	Unchecked	Yes	Unchecked	Unchecked	Unchecked	Unchecked	Unchecked	No	Yes	No	Yes	No	No	Yes	Yes	Yes	Yes	Yes	Yes	No	-26.14463615417481	28.29182434082031	621	0	41	1	40+ yrs	40-59 yrs	Woman	Employment	>=70,000 zar	1	2
622	1994	I consent, begin the study	Complete	Yes	Yes	Yes	Yes	Unchecked	Unchecked	Unchecked	Unchecked	Unchecked	No	Yes	Yes	Yes	Yes	No	Yes	Yes	No	Yes	Yes	No	No			622	6	26	0	25-39 yrs	25-39 yrs	Man	No income	not reported	2	1
623	1990	I consent, begin the study	Complete	Yes	Yes	Yes	Yes	Unchecked	Unchecked	Yes	Unchecked	Unchecked	No	Yes	No	Not Applicable	Not Applicable	No	Yes	Yes	No	Yes	Yes	Yes	No			623	1	29	0	25-39 yrs	25-39 yrs	Woman	Employment	10,000 - <40,000 zar	1	2
624	1997	I consent, begin the study	Complete	Yes	Yes	Yes	Yes	Unchecked	Unchecked	Unchecked	Yes	Unchecked	No	Yes	Yes	Yes	No	No	Yes	Yes	No	Yes	Yes	Yes	No			624	2	23	0	18-24 yrs	18-24 yrs	Woman	Employment	10,000 - <40,000 zar	2	2
625	1974	I consent, begin the study	Complete	Yes	Unchecked	Yes	Yes	Unchecked	Unchecked	Unchecked	Unchecked	Unchecked	No	Yes	No	Yes	No	No	No	Yes	Yes	Yes	Yes	No	No	-26.29560279846191	27.95071220397949	625	2	45	1	40+ yrs	40-59 yrs	Man	Employment	10,000 - <40,000 zar	2	1
626	1980	I consent, begin the study	Complete	Yes	Yes	Yes	Yes	Unchecked	Unchecked	Yes	Yes	Unchecked	No	Yes	No	No	No	No	Yes	Yes	No	No	Not Applicable	Yes	No			626	0	39	0	25-39 yrs	25-39 yrs	Man	Employment	>=70,000 zar	1	1
627	1986	I consent, begin the study	Complete	Yes	Yes	Yes	Yes	Unchecked	Unchecked	Unchecked	Unchecked	Unchecked	No	Yes	No	Yes	No	No	Yes	Yes	Yes	No	Yes	No	No			627	4	33	0	25-39 yrs	25-39 yrs	Man	No income	not reported	2	1
628	1972	I consent, begin the study	Complete	Yes	Yes	Unchecked	Yes	Unchecked	Unchecked	Yes	Yes	Unchecked	No	Yes	No	Yes	No	No	Yes	Yes	No	No	No	Yes	No			628	0	47	1	40+ yrs	40-59 yrs	Woman	Employment	>=70,000 zar	1	2
630	1979	I consent, begin the study	Complete	Yes	Unchecked	Unchecked	Yes	Yes	Unchecked	Yes	Yes	Unchecked	Yes	Yes	Yes	Yes	No	No	Yes	Yes	Yes	Yes	Yes	Yes	Yes			630	3	41	1	40+ yrs	40-59 yrs	Woman	Employment	10,000 - <40,000 zar	2	2
634	1997	I consent, I wish to be contacted	Complete	Yes	Yes	Unchecked	Unchecked	Unchecked	Unchecked	Unchecked	Unchecked	Unchecked	No	Yes	Yes	Yes	No	No	Yes	Yes	Yes	Yes	Yes	Not Applicable	No	-26.12018585205078	23.78577995300293	634	4	23	0	18-24 yrs	18-24 yrs	Not disclosed	Other income source	not reported	2
635	1993	I consent, begin the study	Complete	Yes	Unchecked	Unchecked	Yes	Unchecked	Unchecked	Unchecked	Unchecked	Unchecked	No	Yes	Yes	No	No	No	Yes	Yes	No	Yes	Not Applicable	Yes	No	-26.26869010925293	28.16353797912598	635	3	27	0	25-39 yrs	25-39 yrs	Woman	Employment	10,000 - <40,000 zar	2	2
636	1992	I consent, begin the study	Complete	Yes	Yes	Yes	Unchecked	Unchecked	Unchecked	Unchecked	Yes	Unchecked	No	Yes	No	Yes	No	No	Yes	Yes	No	No	Yes	Yes	No	-25.91933059692383	28.13638114929199	636	1	27	0	25-39 yrs	25-39 yrs	Woman	Employment	10,000 - <40,000 zar	1	2
638	1994	I consent, begin the study	Complete	Yes	Yes	Unchecked	Yes	Unchecked	Unchecked	Yes	Unchecked	Unchecked	No	Yes	No	Yes	No	No	Yes	Yes	Yes	Yes	Yes	Yes	No	-25.70878982543945	28.12932014465332	638	1	26	0	25-39 yrs	25-39 yrs	Woman	Employment	<10,000 zar	1	2
639	1995	I consent, begin the study	Complete	Yes	Unchecked	Unchecked	Yes	Unchecked	Unchecked	Yes	Yes	Unchecked	No	Yes	No	Yes	No	No	Yes	Yes	No	Yes	No	No	No	-25.65784072875977	27.20943641662598	639	4	25	0	25-39 yrs	25-39 yrs	Woman	Employment	10,000 - <40,000 zar	2	2
640	1965	I consent, I wish to be contacted	Complete	Yes	Yes	Yes	Yes	Unchecked	Unchecked	Yes	Yes	Unchecked	No	Yes	No	Yes	No	No	Yes	Yes	No	Yes	Yes	Yes	No			640	0	54	1	40+ yrs	40-59 yrs	Woman	Employment	>=70,000 zar	1	2
641	1997	I consent, begin the study	Complete	Yes	Unchecked	Unchecked	Yes	Unchecked	Unchecked	Yes	Yes	Unchecked	No	Yes	No	Yes	No	Yes	Yes	Yes	No	Yes	Yes	Yes	No			641	5	22	0	18-24 yrs	18-24 yrs	Woman	Other income source	not reported	2	2
642	2000	I consent, begin the study	Complete	Yes	Yes	Yes	Yes	Unchecked	Unchecked	Yes	Unchecked	Unchecked	No	Yes	No	Yes	No	Yes	Yes	Not Applicable	Yes	Yes	Yes	Yes	No			642	4	19	0	18-24 yrs	18-24 yrs	Woman	Other income source	<10,000 zar	2	2
646	2000	I consent, begin the study	Complete	Yes	Yes	Yes	Yes	Unchecked	Unchecked	Yes	Unchecked	Unchecked	No	Yes	No	Yes	Yes	No	Yes	Yes	Yes	Yes	Yes	Yes	Yes	-26.27765846252441	27.87140846252441	646	3	19	0	18-24 yrs	18-24 yrs	Woman	Other income source	not reported	2	2
647	1981	I consent, begin the study	Complete	No	Yes	Yes	Yes	Yes	Unchecked	Yes	Yes	Unchecked	No	Yes	No	Not Applicable	No	No	No	Yes	Yes	Yes	Yes	No	No			647	5	38	0	25-39 yrs	25-39 yrs	Man	Other income source	<10,000 zar	2	1
649	1991	I consent, begin the study	Complete	Yes	Unchecked	Yes	Unchecked	Unchecked	Unchecked	Unchecked	Unchecked	Unchecked	No	Yes	Not Applicable	Yes	Not Applicable	No	Yes	Yes	No	Yes	Not Applicable	Yes	No	-26.03847694396973	27.93692970275879	649	4	29	0	25-39 yrs	25-39 yrs	Woman	Employment	40,000 - <70,0000 zar	2	2
652	1997	I consent, begin the study	Complete	Yes	Yes	Yes	Yes	Yes	Unchecked	Unchecked	Unchecked	Unchecked	Yes	Yes	No	Yes	No	No	Yes	Yes	Yes	Yes	Yes	Yes	No	-26.74473381042481	27.82818984985352	652	5	22	0	18-24 yrs	18-24 yrs	Woman	No income	not reported	2	2
656	1976	I consent, begin the study	Complete	Yes	Yes	Yes	Yes	Unchecked	Unchecked	Yes	Unchecked	Unchecked	No	Yes	No	Yes	No	No	Yes	Yes	Yes	Yes	Yes	Yes	No	-26.13821601867676	28.16888046264648	656	2	43	1	40+ yrs	40-59 yrs	Man	Employment	>=70,000 zar	2	1
658	1969	I consent, begin the study	Complete	Yes	Yes	Yes	Yes	Yes	Yes	Yes	Unchecked	Unchecked	No	Yes	Yes	Yes	No	No	Yes	Yes	Yes	Yes	Yes	Yes	No	-25.49173164367676	25.97583198547363	658	2	51	1	40+ yrs	40-59 yrs	Man	Employment	10,000 - <40,000 zar	2	1
660	1969	I consent, begin the study	Complete	Yes	Unchecked	Yes	Unchecked	Unchecked	Unchecked	Unchecked	Unchecked	Unchecked	Yes	Yes	Yes	Yes	No	No	Yes	Yes	No	Yes	Yes	Yes	Yes	-25.65498924255371	28.1256046295166	660	3	51	1	40+ yrs	40-59 yrs	Man	Employment	40,000 - <70,0000 zar	2	1
662	1988	I consent, I wish to be contacted	Complete	Yes	Unchecked	Unchecked	Yes	Unchecked	Unchecked	Unchecked	Unchecked	Unchecked	Yes	Yes	Yes	Yes	No	No	No	Yes	Yes	Yes	No	Yes	No	-26.81304550170898	26.87427520751953	662	4	31	0	25-39 yrs	25-39 yrs	Woman	Other income source	not reported	2	2
663	1976	I consent, begin the study	Complete	Yes	Unchecked	Unchecked	Yes	Unchecked	Unchecked	Unchecked	Unchecked	Unchecked	Yes	Yes	No	Yes	No	No	Yes	Not Applicable	No	Yes			Not Applicable	-25.66164970397949	28.15359878540039	663	4	43	1	40+ yrs	40-59 yrs	Woman	Employment	40,000 - <70,0000 zar	2	2
665	1967	I consent, I wish to be contacted	Complete	Yes	Yes	Yes	Yes	Yes	Yes	Yes	Unchecked	Unchecked	No	Yes	No	Yes	No	No	Yes	Yes	No	Yes	Yes	Yes	No	-25.50681304931641	28.07112693786621	665	2	53	1	40+ yrs	40-59 yrs	Man	Employment	10,000 - <40,000 zar	2	1
666	1993	I consent, begin the study	Complete	Yes	Yes	Unchecked	Unchecked	Yes	Unchecked	Unchecked	Yes	Unchecked	No	Yes	Yes	Yes	Yes	No	Yes	Yes	Yes	Yes	Yes	Yes	No	-25.85873413085938	25.56510925292969	666	2	26	0	25-39 yrs	25-39 yrs	Woman	No income	<10,000 zar	2	2
668	1996	I consent, I wish to be contacted	Complete	Yes	Yes	Yes	Yes	Yes	Unchecked	Yes	Yes	Unchecked	Not Applicable	Yes	Yes	No	Yes	Not Applicable	Yes	Yes	Yes	Yes	Yes	Yes	Not Applicable	-25.63278007507324	27.28813362121582	668	5	24	0	18-24 yrs	18-24 yrs	Man	Employment	10,000 - <40,000 zar	2	1
670	1966	I consent, I wish to be contacted	Complete	Yes	Yes	Unchecked	Yes	Yes	Unchecked	Yes	Unchecked	Unchecked	Yes	Yes	No	Yes	No	No	No	Yes	No	No	Yes	Yes	No	-25.66501235961914	27.21367645263672	670	4	54	1	40+ yrs	40-59 yrs	Man	Employment	10,000 - <40,000 zar	2	1
671	1979	I consent, begin the study	Complete	Yes	Yes	Unchecked	Yes	Yes	Unchecked	Yes	Yes	Unchecked	No	Yes	Yes	Yes	No	No	Yes	Yes	Yes	Yes	Yes	Yes	No	-25.65904235839844	27.20479965209961	671	1	41	1	40+ yrs	40-59 yrs	Woman	Employment	10,000 - <40,000 zar	1	2
673	1996	I consent, I wish to be contacted	Complete	Yes	Yes	Unchecked	Yes	Yes	Unchecked	Yes	Yes	Unchecked	No	Yes	No	Yes	No	No	Yes	Yes	Yes	Yes	No	Yes	No			673	4	26	0	25-39 yrs	25-39 yrs	Woman	Employment	10,000 - <40,000 zar	2	2
675	1979	I consent, begin the study	Complete	Yes	Unchecked	Unchecked	Yes	Unchecked	Unchecked	Unchecked	Unchecked	Unchecked	No	Yes	No		No	No	Yes	Yes	No	Yes	Yes	Yes	No	-26.34868431091309	28.1052303314209	675	3	40	1	40+ yrs	40-59 yrs	Woman	Employment	10,000 - <40,000 zar	2	2
680	1977	I consent, I wish to be contacted	Complete	Yes	Unchecked	Unchecked	Yes	Unchecked	Unchecked	Unchecked	Unchecked	Unchecked	Yes	Yes	Yes	Yes		Yes	Yes	Yes	Yes	Yes	Yes	Yes	Yes			680	2	43	1	40+ yrs	40-59 yrs	Woman	Employment	40,000 - <70,0000 zar	2	2
681	1992	I consent, begin the study	Complete	Yes	Yes	Unchecked	Unchecked	Unchecked	Unchecked	Unchecked	Unchecked	Unchecked	No	Yes	Yes	Yes	No	No	Yes	Yes	Yes	Yes	Yes	Yes	No	-25.85561180114746	25.58686447143555	681	5	27	0	25-39 yrs	25-39 yrs	Woman	Employment	<10,000 zar	2	2
683	1989	I consent, begin the study	Complete	Yes	Yes	Unchecked	Unchecked	Unchecked	Unchecked	Unchecked	Unchecked	Unchecked	No	Yes	Yes	Yes	Yes	No	Yes	Yes	Yes	Yes	Yes	Yes	No			683	3	31	0	25-39 yrs	25-39 yrs	Woman	Other income source	<10,000 zar	2	2
684	1970	I consent, begin the study	Complete	Yes	Unchecked	Yes	Unchecked	Unchecked	Unchecked	Unchecked	Unchecked	Unchecked	No	Yes	No	Yes	No	No	Yes	Yes	Yes	Yes	No	Yes	No			684	5	49	1	40+ yrs	40-59 yrs	Man	Employment	>=70,000 zar	2	1
686	1992	I consent, begin the study	Complete	Yes	Yes	Unchecked	Yes	Unchecked	Unchecked	Unchecked	Unchecked	Unchecked		Yes	No	Yes	No	No	Yes	Yes	No	Yes	Yes	Yes	No			686	4	28	0	25-39 yrs	25-39 yrs	Woman	No income	<10,000 zar	2	2
687	1971	I consent, begin the study	Complete	Yes	Yes	Unchecked	Yes	Unchecked	Unchecked	Unchecked	Unchecked	Unchecked	No	Yes	Yes	Yes	No	No	Yes	Yes	No	Yes	Yes	Yes	No			687	2	49	1	40+ yrs	40-59 yrs	Woman	Employment	10,000 - <40,000 zar	2	2
688	1965	I consent, begin the study	Complete	Yes	Yes	Unchecked	Yes	Unchecked	Unchecked	Unchecked	Unchecked	Unchecked	No	Yes	Yes	Yes	Yes	No	Yes	Yes	Yes	Yes	Yes	Yes	Yes	-26.36222267150879	28.2060604095459	688	4	54	1	40+ yrs	40-59 yrs	Man	Employment	10,000 - <40,000 zar	2	1
689	1996	I consent, begin the study	Complete	Yes	Unchecked	Unchecked	Yes	Yes	Unchecked	Unchecked	Yes	Unchecked	No	Yes	No	Yes	No	No	Yes	Yes	Yes	Yes	Yes	Yes	No	-26.86514472961426	26.62697982788086	689	0	24	0	18-24 yrs	18-24 yrs	Woman	Employment	<10,000 zar	1	2
690	1966	I consent, begin the study	Complete	Yes	Yes	Unchecked	Yes	Unchecked	Unchecked	Unchecked	Yes	Unchecked	No	Yes	No	Yes	No	No	Yes	Yes	No	No	Yes	Yes	No			690	1	53	1	40+ yrs	40-59 yrs	Man	Employment	40,000 - <70,0000 zar	1	1
693	1988	I consent, begin the study	Complete	Yes	Unchecked	Unchecked	Unchecked	Unchecked	Unchecked	Unchecked	Unchecked	Unchecked	No	Yes	No	Yes	No	No	No	Yes	No	Yes	No	No	No			693	0	31	0	25-39 yrs	25-39 yrs	Man	Employment	10,000 - <40,000 zar	1	1
694	1987	I consent, begin the study	Complete	Yes	Yes	Unchecked	Yes	Yes	Unchecked	Yes	Unchecked	Unchecked	Yes	Yes	Not Applicable	Yes	Not Applicable	Not Applicable	Yes	Yes	Yes	Yes	Yes	Yes	Not Applicable	-25.72111701965332	28.20418167114258	694	5	32	0	25-39 yrs	25-39 yrs	Man	Employment	10,000 - <40,000 zar	2	1
697	1997	I consent, I wish to be contacted	Complete	Yes	Unchecked	Yes	Unchecked	Unchecked	Unchecked	Unchecked	Unchecked	Unchecked	No	Yes	Yes	Yes	No	No	Yes	No	Yes	Yes	No	No	Yes	-26.90218353271484	26.60503196716309	697	4	23	0	18-24 yrs	18-24 yrs	Woman	No income	not reported	2	2
700	1970	I consent, begin the study	Complete	Yes	Yes	Yes	Yes	Unchecked	Unchecked	Unchecked	Yes	Unchecked	No	Yes	Yes	Yes	No	No	Yes	Yes	No	Yes	Yes	Yes	No			700	3	50	1	40+ yrs	40-59 yrs	Man	Employment	40,000 - <70,0000 zar	2	1
701	1970	I consent, begin the study	Complete	Yes	Yes	Yes	Yes	Unchecked	Yes	Yes	Yes	Unchecked	Yes	Yes	Yes	Yes	Not Applicable	No	Yes	Yes	Yes	Yes	Yes	Yes	No			701	4	50	1	40+ yrs	40-59 yrs	Man	Employment	40,000 - <70,0000 zar	2	1
702	1997	I consent, begin the study	Complete	Yes	Unchecked	Unchecked	Unchecked	Unchecked	Unchecked	Unchecked	Unchecked	Unchecked	No	Yes	Yes	Yes	No	No	Yes	Yes	Yes	Yes	No	Yes	No	-25.70497512817383	28.38604354858398	702	5	23	0	18-24 yrs	18-24 yrs	Man	Employment	not reported	2	1
705	1973	I consent, begin the study	Complete	Yes	Yes	Yes	Yes	Unchecked	Unchecked	Unchecked	Yes	Unchecked	No	Yes	No	Yes	No	No	Yes	Yes	Yes	Yes	Yes	Yes	No	-26.22860336303711	28.47597694396973	705	4	47	1	40+ yrs	40-59 yrs	Man	Employment	10,000 - <40,000 zar	2	1
706	1982	I consent, I wish to be contacted	Complete	Yes	Unchecked	Unchecked	Yes	Unchecked	Unchecked	Unchecked	Unchecked	Unchecked	Yes	Yes	No	Yes	Yes	Yes	Yes	Yes	Yes	Yes	Yes	Yes	Yes	-26.48521614074707	27.83608627319336	706	3	38	0	25-39 yrs	25-39 yrs	Woman	No income		2	2
707	1982	I consent, begin the study	Complete	Yes	Yes	Yes	Yes	Unchecked	Unchecked	Yes	Yes	Unchecked	No	Yes	No	Yes	No	No	Yes	Yes	No	Yes	Yes	Yes	No			707	3	38	0	25-39 yrs	25-39 yrs	Man	Employment	>=70,000 zar	2	1
708	1981	I consent, I wish to be contacted	Complete	Yes	Unchecked	Unchecked	Unchecked	Unchecked	Unchecked	Yes	Unchecked	Unchecked	No	Yes	No	Yes	Not Applicable	No	Yes	Yes	Not Applicable	Not Applicable	Not Applicable	No	No	-25.84200477600098	28.1605396270752	708	0					Man	No income	<10,000 zar	1	1
709	1993	I consent, begin the study	Complete	Yes	Unchecked	Unchecked	Yes	Unchecked	Unchecked	Unchecked	Yes	Unchecked	No	Yes	No	Yes	No	No	Yes	Yes	No	No	Yes	Yes	No			709	1	22	0	18-24 yrs	18-24 yrs	Not disclosed	No income	not reported	1
710	1966	I consent, I wish to be contacted	Complete	Yes	Yes	Yes	Yes	Yes	Yes	Yes	Yes	Unchecked	No	Yes	No	Yes	No	No	Yes	Yes	No	Not Applicable	Yes	Yes	No			710	1	53	1	40+ yrs	40-59 yrs	Woman	Employment	40,000 - <70,0000 zar	1	2
711	1985	I consent, begin the study	Complete	Yes	Yes	Yes	Yes	Yes	Yes	Yes	Yes	Unchecked	Yes	Yes	Yes	Yes	No	Yes	Yes	Yes	No	Yes	Yes	Yes	No			711	6	35	0	25-39 yrs	25-39 yrs	Man	Employment	<10,000 zar	2	1
713	1975	I consent, begin the study	Complete	Yes	Yes	Unchecked	Yes	Yes	Unchecked	Unchecked	Yes	Unchecked	No	Yes	No	Yes	No	No	Yes	Yes	Yes	Yes	Yes	Yes	No			713	1	44	1	40+ yrs	40-59 yrs	Woman	Employment	10,000 - <40,000 zar	1	2
714	1964	I consent, begin the study	Complete	Yes	Yes	Unchecked	Yes	Yes	Yes	Yes	Yes	Unchecked	Yes	Yes	Yes	Yes	No	No	Yes	Yes	Yes	Yes	Yes	Yes	No	-25.65493583679199	27.20376968383789	714	5	56	1	40+ yrs	40-59 yrs	Woman	Employment	10,000 - <40,000 zar	2	2
715	1962	I consent, begin the study	Complete	Yes	Unchecked	Unchecked	Unchecked	Unchecked	Unchecked	Unchecked	Yes	Unchecked	No	Yes	No	Yes	No	No	Yes	Yes	Yes	Yes	No	No	No	-25.73319625854492	27.87691688537598	715	1	57	1	40+ yrs	40-59 yrs	Woman	Employment	40,000 - <70,0000 zar	1	2
716	1965	I consent, I wish to be contacted	Complete	Yes	Unchecked	Unchecked	Yes	Unchecked	Unchecked	Unchecked	Yes	Unchecked	No	Yes	No	Yes	No	No	Yes	Yes	No	No	Yes	Yes	No			716	2	54	1	40+ yrs	40-59 yrs	Woman	Employment	40,000 - <70,0000 zar	2	2
717	1984	I consent, begin the study	Complete	Yes	Yes	Unchecked	Yes	Unchecked	Unchecked	Yes	Unchecked	Unchecked	No	Yes	Yes	Yes	No	No	Yes	Yes	Yes	Yes	Yes	Yes	No			717	3	35	0	25-39 yrs	25-39 yrs	Woman	Employment	10,000 - <40,000 zar	2	2
718	1964	I consent, begin the study	Complete	Yes	Yes	Yes	Yes	Yes	Unchecked	Yes	Yes	Unchecked	No	Yes	No	Not Applicable	No	No	No	Yes	No	Yes	Yes	Yes	No	-25.65596008300781	27.20165061950684	718	5	56	1	40+ yrs	40-59 yrs	Man	Employment	40,000 - <70,0000 zar	2	1
719	1982	I consent, begin the study	Complete	Yes	Unchecked	Yes	Unchecked	Unchecked	Unchecked	Yes	Unchecked	Unchecked	No	Yes	No	Yes	No	No	Yes	Yes	No	Yes	Yes	Yes	No	-25.69136428833008	27.22337150573731	719	1	38	0	25-39 yrs	25-39 yrs	Woman	Employment	>=70,000 zar	1	2
720	1970	I consent, begin the study	Complete	Yes	Yes	Yes	Yes	Yes	Unchecked	Yes	Yes	Unchecked	No	Yes	No	Yes	No	No	Yes	Yes	Yes	Yes	Yes	Yes	No			720	1	50	1	40+ yrs	40-59 yrs	Woman	Employment	40,000 - <70,0000 zar	1	2
721	1980	I consent, begin the study	Complete	Yes	Yes	Yes	Yes	Yes	Yes	Unchecked	Yes	Unchecked	No	Yes	No	Yes	No	No	Yes	Yes	No	Yes	Yes	No	No			721	1	39	0	25-39 yrs	25-39 yrs	Man	Employment	40,000 - <70,0000 zar	1	1
722	1979	I consent, begin the study	Complete	Yes	Yes	Yes	Yes	Yes	Unchecked	Yes	Unchecked	Unchecked	No	Yes	No	No	No	No	No	No	No	Yes	Yes	No	No			722	5	42	1	40+ yrs	40-59 yrs	Woman	Employment	40,000 - <70,0000 zar	2	2
723	1973	I consent, I wish to be contacted	Complete	Yes	Yes	Unchecked	Yes	Yes	Unchecked	Unchecked	Unchecked	Unchecked	No	Yes	No	Yes	No	No	Yes	Yes	Yes	Yes	Yes	Yes	No			723	3	46	1	40+ yrs	40-59 yrs	Woman	Other income source	not reported	2	2
724	1987	I consent, begin the study	Complete	Yes	Yes	Unchecked	Yes	Unchecked	Unchecked	Yes	Yes	Unchecked	No	Yes	No	Yes	No	No	Yes	Yes	Yes	Yes	Yes	Yes	No			724	4	33	0	25-39 yrs	25-39 yrs	Woman	Employment	>=70,000 zar	2	2
725	1986	I consent, I wish to be contacted	Complete	Yes	Yes	Yes	Yes	Yes	Unchecked	Yes	Yes	Unchecked	No	Yes	No	Yes	No	No	Yes	Yes	No	Yes	No	Yes	No			725	4	33	0	25-39 yrs	25-39 yrs	Woman	Employment	10,000 - <40,000 zar	2	2
726	1985	I consent, begin the study	Complete	Yes	Unchecked	Yes	Yes	Unchecked	Unchecked	Unchecked	Yes	Unchecked	No	Yes	Yes	Yes	No	Yes	Yes	Yes	Yes	Yes	Yes	Yes	No			726	3	35	0	25-39 yrs	25-39 yrs	Woman	Other income source	10,000 - <40,000 zar	2	2
728	1995	I consent, begin the study	Complete	Yes	Unchecked	Unchecked	Yes	Unchecked	Unchecked	Yes	Yes	Unchecked	No	Yes	Yes	Yes	No	No	Yes	Yes	Yes	Yes	Yes	Yes	No			728	4	24	0	18-24 yrs	18-24 yrs	Woman	Other income source	10,000 - <40,000 zar	2	2
729	1989	I consent, begin the study	Complete	Yes	Yes	Yes	Yes	Unchecked	Unchecked	Yes	Unchecked	Unchecked	No	Yes	No	Yes	No	No	Yes	Yes	Yes	Yes	Yes	Yes	No	-25.68889236450195	27.21339416503906	729	2	31	0	25-39 yrs	25-39 yrs	Woman	Employment	10,000 - <40,000 zar	2	2
730	1978	I consent, I wish to be contacted	Complete	Yes	Unchecked	Unchecked	Yes	Unchecked	Unchecked	Unchecked	Unchecked	Unchecked	No	Yes	No	Yes	No	No	Yes	Yes	Yes	Yes	Yes	Yes	No	-25.66688537597656	28.21526145935059	730	5	41	1	40+ yrs	40-59 yrs	Woman	Employment	10,000 - <40,000 zar	2	2
731	1996	I consent, begin the study	Complete	Yes	Yes	Yes	Yes	Yes	Unchecked	Unchecked	Unchecked	Unchecked	No	Yes	No	Yes	Yes	No	Yes	Yes	No	Yes	No	Yes	No			731	4	23	0	18-24 yrs	18-24 yrs	Woman	Employment	<10,000 zar	2	2
732	1969	I consent, begin the study	Complete	Yes	Unchecked	Yes	Unchecked	Unchecked	Unchecked	Unchecked	Unchecked	Unchecked	No	Yes	No	Yes	No	No	Yes	No	Yes	Yes	Yes	Yes	No			732	0					Woman	Employment	40,000 - <70,0000 zar	1	2
733	1956	I consent, begin the study	Complete	Yes	Yes	Unchecked	Unchecked	Unchecked	Unchecked	Unchecked	Unchecked	Unchecked	Yes	Yes	Yes	Yes	No	No	Yes	No	No	Yes	Yes	Yes	Yes	-26.35764694213867	28.21958541870117	733	3	64	1	40+ yrs	60+ yrs	Woman	Employment	40,000 - <70,0000 zar	2	2
738	1990	I consent, begin the study	Complete	Yes	Yes	Unchecked	Yes	Unchecked	Yes	Unchecked	Unchecked	Unchecked	No	Yes	No	Not Applicable	No	No	Yes	Yes	Yes	Yes	Not Applicable	Yes	No			738	0	30	0	25-39 yrs	25-39 yrs	Woman	Employment	10,000 - <40,000 zar	1	2
739	1973	I consent, begin the study	Complete	Yes	Yes	Yes	Yes	Yes	Yes	Yes	Unchecked	Unchecked	No	Yes	Yes	Yes	No	No	Yes	Yes	Yes	Yes	Yes	Yes	No			739	4	47	1	40+ yrs	40-59 yrs	Woman	Employment	10,000 - <40,000 zar	2	2
740	1966	I consent, begin the study	Complete	Yes	Unchecked	Unchecked	Yes	Unchecked	Unchecked	Unchecked	Unchecked	Unchecked	No	Yes	Yes	Yes	No	No	Yes	Yes	No	Yes	Yes	Yes	No			740	1	53	1	40+ yrs	40-59 yrs	Woman	Employment	10,000 - <40,000 zar	1	2
741	1990	I consent, begin the study	Complete	Yes	Yes	Yes	Yes	Yes	Yes	Yes	Unchecked	Unchecked	No	Yes	No	Yes	No	No	Yes	Yes	Yes	Yes	Yes	Yes	No			741	4	30	0	25-39 yrs	25-39 yrs	Man	Employment	40,000 - <70,0000 zar	2	1
742	1974	I consent, begin the study	Complete	Yes	Unchecked	Unchecked	Unchecked	Unchecked	Unchecked	Unchecked	Yes	Yes	Yes	Yes	No	Yes	No	No	Yes	Yes	Yes	Yes	No	Yes	No	-25.86269950866699	25.65863037109375	742	0	46	1	40+ yrs	40-59 yrs	Man	Employment	40,000 - <70,0000 zar	1	1
745	1985	I consent, begin the study	Complete	Yes	Yes	Yes	Yes	Yes	Unchecked	Yes	Yes	Unchecked	Yes	Yes	No	Yes	Yes	No	Yes	Yes	Yes	Yes	Yes	Yes	Yes	-26.23089981079102	28.05830001831055	745	3	35	0	25-39 yrs	25-39 yrs	Man	Employment	>=70,000 zar	2	1
746	1972	I consent, begin the study	Complete	Yes	Yes	Unchecked	Yes	Yes	Unchecked	Unchecked	Unchecked	Unchecked	No	Yes	No	Yes	No	No	Yes	Yes	No	Yes	Not Applicable	Yes	No			746	3	48	1	40+ yrs	40-59 yrs	Man	Employment	40,000 - <70,0000 zar	2	1
748	1962	I consent, I wish to be contacted	Complete	Yes	Yes	Yes	Yes	Yes	Yes	Unchecked	Yes	Unchecked	Yes	Yes	Yes	Yes	No	No	Yes	Yes	Yes	Yes	Yes	Yes	Yes	-25.86002922058106	25.57236480712891	748	5	57	1	40+ yrs	40-59 yrs	Man	Employment	10,000 - <40,000 zar	2	1
749	1976	I consent, begin the study	Complete	No	Yes	Unchecked	Yes	Yes	Unchecked	Yes	Unchecked	Unchecked	No	Yes	No	Yes	Yes	No	Yes	Yes	Yes	Yes	Yes	Yes	No	-26.20771026611328	27.88557815551758	749	3	44	1	40+ yrs	40-59 yrs	Man	Other income source	10,000 - <40,000 zar	2	1
752	1989	I consent, begin the study	Complete	Yes	Yes	Unchecked	Yes	Unchecked	Unchecked	Unchecked	Unchecked	Unchecked	No	Yes	No	Yes	No	No	Yes	Yes	No	No	Yes	Yes	No			752	4	30	0	25-39 yrs	25-39 yrs	Man	Employment	10,000 - <40,000 zar	2	1
753	1965	I consent, begin the study	Complete	Yes	Unchecked	Unchecked	Yes	Unchecked	Unchecked	Unchecked	Unchecked	Unchecked	No	Yes	No	Yes	No	No	Yes	Yes	No	Yes	Yes	No	No			753	2	55	1	40+ yrs	40-59 yrs	Man	Employment	40,000 - <70,0000 zar	2	1
754	1985	I consent, begin the study	Complete	Yes	Yes	Unchecked	Unchecked	Unchecked	Unchecked	Unchecked	Unchecked	Unchecked	Yes	Yes	Yes	Yes	No	No	Yes	Yes	Yes	Yes	No	Yes	No			754	4	35	0	25-39 yrs	25-39 yrs	Man	Other income source	not reported	2	1
756	1986	I consent, begin the study	Complete	Yes	Unchecked	Unchecked	Yes	Yes	Unchecked	Yes	Yes	Unchecked	Yes	Yes	Yes	Yes	No	No	Yes	Yes	Yes	Yes	No	Yes	No			756	5	34	0	25-39 yrs	25-39 yrs	Man	Employment	<10,000 zar	2	1
757	1991	I consent, I wish to be contacted	Complete	Yes	Yes	Yes	Yes	Yes	Unchecked	Yes	Unchecked	Unchecked	Yes	Yes	No	Yes	No	No	Yes	Yes	Yes	Yes	Yes	Yes	No	-26.01315498352051	27.94510841369629	757	5	28	0	25-39 yrs	25-39 yrs	Man	Employment	<10,000 zar	2	1
758	1981	I consent, begin the study	Complete	Yes	Yes	Yes	Yes	Yes	Yes	Yes	Yes	Unchecked	No	Yes	No	Yes	No	No	Yes	Yes	No	Yes	Yes	Yes	No	-25.76199722290039	28.08949661254883	758	1	39	0	25-39 yrs	25-39 yrs	Woman	Employment	>=70,000 zar	1	2
759	1971	I consent, begin the study	Complete	Yes	Unchecked	Yes	Unchecked	Unchecked	Unchecked	Unchecked	Unchecked	Unchecked	No	Yes	No	Yes	No	No	Yes	Yes	No	No	Yes	Yes	No	-25.79401206970215	28.24236679077148	759	1	48	1	40+ yrs	40-59 yrs	Man	Employment	10,000 - <40,000 zar	1	1
760	1994	I consent, begin the study	Complete	Yes	Yes	Unchecked	Yes	Unchecked	Unchecked	Yes	Unchecked	Unchecked	Yes	Yes	Yes	Yes	No	No	Yes	Yes	Yes	Yes	Yes	Yes	No			760	5	26	0	25-39 yrs	25-39 yrs	Woman	Other income source	not reported	2	2
761	1989	I consent, begin the study	Complete	Yes	Unchecked	Unchecked	Yes	Unchecked	Unchecked	Unchecked	Unchecked	Unchecked	Yes	Yes	Yes	Yes	Yes	Not Applicable	Yes	Yes	Yes	Yes	Yes	Yes	Not Applicable	-25.93577194213867	28.01403427124023	761	3	30	0	25-39 yrs	25-39 yrs	Woman	No income	not reported	2	2
762	1979	I consent, begin the study	Complete	Yes	Yes	Yes	Yes	Unchecked	Yes	Yes	Yes	Unchecked	No	Yes	No	Yes	No	No	Yes		Yes	Not Applicable	Not Applicable	Yes	No			762	2	40	1	40+ yrs	40-59 yrs	Man	Employment	10,000 - <40,000 zar	2	1
763	1991	I consent, begin the study	Complete	Yes	Yes	Yes	Yes	Yes	Unchecked	Yes	Yes	Unchecked	Yes	Yes	Yes	Yes	Yes	Yes	Yes	Yes	Yes	Yes	Yes	Yes	Yes			763	6	29	0	25-39 yrs	25-39 yrs	Woman	Other income source	<10,000 zar	2	2
764	1975	I consent, begin the study	Complete	Yes	Yes	Yes	Yes	Yes	Unchecked	Yes	Unchecked	Unchecked	No	Yes	Yes	Yes	No	No	Yes	Yes	No	Yes	Yes	Yes	No	-26.30409812927246	28.18781280517578	764	3	44	1	40+ yrs	40-59 yrs	Not disclosed	Employment	40,000 - <70,0000 zar	2
765	1982	I consent, I wish to be contacted	Complete	Yes	Unchecked	Unchecked	Yes	Unchecked	Unchecked	Unchecked	Unchecked	Unchecked	Yes	Yes	Yes	Yes	Yes	Yes	Yes	Yes	No	Yes	Yes	Yes	Not Applicable			765	5	37	0	25-39 yrs	25-39 yrs	Woman	Employment	<10,000 zar	2	2
766	1981	I consent, begin the study	Complete	Yes	Unchecked	Unchecked	Unchecked	Yes	Unchecked	Unchecked	Unchecked	Unchecked	No	Yes	No	Yes	No	No	Yes	Yes	No	Yes	Yes	Yes	No			766	0	39	0	25-39 yrs	25-39 yrs	Man	Employment	10,000 - <40,000 zar	1	1
767	1968	I consent, begin the study	Complete	Yes	Unchecked	Yes	Yes	Unchecked	Unchecked	Unchecked	Unchecked	Unchecked	Yes	Yes	No	Yes	No	No	Yes	Yes	No	Yes	Yes	Yes	No			767	2	51	1	40+ yrs	40-59 yrs	Woman	Employment	10,000 - <40,000 zar	2	2
768	1985	I consent, begin the study	Complete	Yes	Yes	Yes	Yes	Unchecked	Unchecked	Yes	Unchecked	Unchecked	No	Yes	No	Yes	No	No	Yes	Yes	No	Yes	Yes	Yes	No			768	1	34	0	25-39 yrs	25-39 yrs	Woman	Employment	<10,000 zar	1	2
769	1982	I consent, begin the study	Complete	Yes	Yes	Unchecked	Unchecked	Unchecked	Unchecked	Unchecked	Unchecked	Unchecked	Not Applicable	Yes	No	Yes	No	No	Yes	Yes	No	Yes	No	Yes	No			769	1	40	1	40+ yrs	40-59 yrs	Woman	Employment	<10,000 zar	1	2
770	1970	I consent, begin the study	Complete	Yes	Yes	Unchecked	Yes	Yes	Unchecked	Yes	Unchecked	Unchecked	No	Yes	No	Yes	No	No	Yes	Yes	Yes	Yes	Yes	Yes	No			770	0	49	1	40+ yrs	40-59 yrs	Woman	Employment	10,000 - <40,000 zar	1	2
771	1972	I consent, begin the study	Complete	Yes	Unchecked	Unchecked	Yes	Yes	Unchecked	Unchecked	Yes	Unchecked	No	Yes	Yes	Yes	No	No	Yes	Yes	Yes	Yes	Yes	Yes	No	-26.30087661743164	27.92608642578125	771	3	47	1	40+ yrs	40-59 yrs	Woman	Other income source	<10,000 zar	2	2
773	1998	I consent, begin the study	Complete	Yes	Unchecked	Unchecked	Yes	Unchecked	Unchecked	Unchecked	Unchecked	Unchecked	No	Yes	No	Yes	No	No	Yes	Yes	Yes	Yes	Yes	Yes	No			773	4	22	0	18-24 yrs	18-24 yrs	Woman	Other income source	not reported	2	2
775	1963	I consent, begin the study	Complete	Yes	Unchecked	Unchecked	Yes	Unchecked	Yes	Yes	Unchecked	Yes	No	Yes	No	Yes	No	No	Yes	Yes	No	Yes	Yes	Yes	No	-25.74509239196777	28.27492523193359	775	0	56	1	40+ yrs	40-59 yrs	Woman	Employment	<10,000 zar	1	2
777	1989	I consent, I wish to be contacted	Complete	Yes	Yes	Yes	Yes	Yes	Unchecked	Yes	Yes	Unchecked	Yes	Yes	Yes	Yes	Yes	No	Yes	Yes	Yes	Yes	Yes	Yes	Yes	-25.65671348571777	27.21144866943359	777	3	30	0	25-39 yrs	25-39 yrs	Not disclosed	No income	not reported	2
778	1980	I consent, begin the study	Complete	Yes	Yes	Unchecked	Yes	Unchecked	Unchecked	Unchecked	Unchecked	Unchecked	No	Yes	Yes	Yes	No	No	Yes	Yes	Yes	Yes	Yes	Yes	No			778	2	40	1	40+ yrs	40-59 yrs	Woman	Employment	>=70,000 zar	2	2
780	1987	I consent, I wish to be contacted	Complete	Yes	Yes	Yes	Yes	Unchecked	Unchecked	Unchecked	Yes	Unchecked	No	Yes	Yes	Yes	Yes	Yes	Yes	Yes	Yes	Yes	Yes	Yes	No			780	3	32	0	25-39 yrs	25-39 yrs	Woman	Employment	<10,000 zar	2	2
781	1986	I consent, begin the study	Complete	No	Yes	Yes	Yes	Yes	Unchecked	Yes	Unchecked	Unchecked	No	Yes	Yes	Yes	No	No	Yes	Yes	Yes	Yes	Yes	Yes	No			781	5	33	0	25-39 yrs	25-39 yrs	Man	Employment	<10,000 zar	2	1
783	1991	I consent, begin the study	Complete	Yes	Yes	Yes	Yes	Yes	Unchecked	Yes	Unchecked	Unchecked	No	Yes	Yes	Yes	No	No	Yes	Yes	No	Yes	Yes	No	No			783	1	29	0	25-39 yrs	25-39 yrs	Woman	Employment	10,000 - <40,000 zar	1	2
785	1983	I consent, I wish to be contacted	Complete	Yes	Yes	Unchecked	Unchecked	Yes	Unchecked	Unchecked	Unchecked	Unchecked	No	Yes	No	Yes	No	No	Yes	Yes	Yes	Yes	Yes	Yes	No	-26.48478889465332	27.83511352539063	785	2	36	0	25-39 yrs	25-39 yrs	Woman	Other income source	<10,000 zar	2	2
786	1977	I consent, begin the study	Complete	Yes	Yes	Yes	Yes	Unchecked	Unchecked	Yes	Unchecked	Unchecked	No	Yes	No	Yes	No	No	Yes	Yes	No	Yes	Yes		No			786	4	43	1	40+ yrs	40-59 yrs	Woman	Employment	10,000 - <40,000 zar	2	2
788	1991	I consent, begin the study	Complete	Yes	Unchecked	Unchecked	Yes	Unchecked	Unchecked	Yes	Unchecked	Unchecked	Yes	Yes	Yes	Yes	No	No	Yes	Yes	Yes	Yes	No	Yes	No			788	0	28	0	25-39 yrs	25-39 yrs	Woman	Employment	10,000 - <40,000 zar	1	2
789	1986	I consent, begin the study	Complete	Yes	Yes	Yes	Unchecked	Unchecked	Unchecked	Unchecked	Unchecked	Unchecked	Yes	Yes	Yes	Yes	No	No	Yes	Yes	No	Yes	Yes	Yes	No	-26.14546012878418	28.04435157775879	789	4	34	0	25-39 yrs	25-39 yrs	Woman	Employment	not reported	2	2
793	1981	I consent, begin the study	Complete	Yes	Yes	Unchecked	Yes	Yes	Unchecked	Unchecked	Unchecked	Unchecked	No	Yes	No	Yes	No	No	Yes	Yes	No	Yes	Yes	Yes	No	-26.12255668640137	28.17188262939453	793	4	39	0	25-39 yrs	25-39 yrs	Man	Employment	40,000 - <70,0000 zar	2	1
794	1998	I consent, I wish to be contacted	Complete	No	Yes	Unchecked	Yes	Unchecked	Unchecked	Yes	Unchecked	Unchecked	No	Yes	Not Applicable	Yes	Not Applicable	Not Applicable	Yes	Yes	Yes	Not Applicable	Yes	Yes	Not Applicable	-26.35783958435059	28.23103332519531	794	5	21	0	18-24 yrs	18-24 yrs	Man	No income	not reported	2	1
795	1981	I consent, begin the study	Complete	Yes	Unchecked	Yes	Yes	Unchecked	Unchecked	Yes	Unchecked	Unchecked	No	Yes	Yes	No	No	No	Yes	Yes	No	Yes	Yes	Yes	No			795	2	39	0	25-39 yrs	25-39 yrs	Woman	Employment	10,000 - <40,000 zar	2	2
796	1992	I consent, begin the study	Complete	Yes	Yes	Unchecked	Unchecked	Unchecked	Unchecked	Unchecked	Unchecked	Unchecked														-26.31046867370606	28.43410110473633	796	3								2
797	1987	I consent, I wish to be contacted	Complete	Yes	Unchecked	Yes	Yes	Yes	Unchecked	Unchecked	Yes	Unchecked	Not Applicable	Yes	Yes	Yes	Yes	Not Applicable	Yes	Yes	No	Not Applicable	No	Yes	Yes	-26.19420433044434	28.04623603820801	797	4	32	0	25-39 yrs	25-39 yrs	Man	Employment	<10,000 zar	2	1
798	1997	I consent, I wish to be contacted	Complete	Yes	Yes	Unchecked	Unchecked	Unchecked	Unchecked	Unchecked	Unchecked	Unchecked	Yes	Yes	No	Yes	No	No	Yes	Not Applicable	Yes	Yes	Yes	Yes	No			798	5	23	0	18-24 yrs	18-24 yrs	Man	Employment	10,000 - <40,000 zar	2	1
799	1988	I consent, I wish to be contacted	Complete	Yes	Unchecked	Unchecked	Yes	Unchecked	Unchecked	Yes	Yes	Unchecked	No	Yes	Yes	Yes	No	No	Yes	Not Applicable	No	Yes	Yes	Yes	No			799	3	32	0	25-39 yrs	25-39 yrs	Woman	Employment	<10,000 zar	2	2
800	1980	I consent, begin the study	Complete	Yes	Yes	Yes	Yes	Unchecked	Unchecked	Unchecked	Unchecked	Unchecked	No	Yes	No	Yes	No	No	Yes	Yes	No	Yes	Yes	Yes	No			800	0	39	0	25-39 yrs	25-39 yrs	Woman	Employment	10,000 - <40,000 zar	1	2
801	1973	I consent, begin the study	Complete	Yes	Yes	Yes	Yes	Yes	Unchecked	Yes	Yes	Unchecked	No	Yes	No	Yes	No	No	Yes	Yes	No	Yes	Yes	Yes	No	-26.20720672607422	28.50091552734375	801	1	46	1	40+ yrs	40-59 yrs	Woman	Employment	40,000 - <70,0000 zar	1	2
803	1985	I consent, I wish to be contacted	Complete	Yes	Yes	Yes	Yes	Unchecked	Unchecked	Yes	Unchecked	Unchecked	No	Yes	Yes	Yes	No	No	Yes	Yes	No	Yes	Yes	No	No			803	3	35	0	25-39 yrs	25-39 yrs	Woman	Employment	10,000 - <40,000 zar	2	2
804	1966	I consent, begin the study	Complete	Yes	Yes	Unchecked	Yes	Yes	Unchecked	Yes	Yes	Unchecked	No	Yes	No	Yes	No	No	Yes	Yes	No	Yes	Yes	Yes	No			804	0	53	1	40+ yrs	40-59 yrs	Woman	Employment	40,000 - <70,0000 zar	1	2
805	1983	I consent, begin the study	Complete	Yes	Unchecked	Unchecked	Yes	Unchecked	Unchecked	Unchecked	Unchecked	Unchecked	No	Yes	No	Yes	No	No	Yes	Yes	No	Yes	No	Yes	No	-25.96045875549316	28.11194610595703	805	3	36	0	25-39 yrs	25-39 yrs	Man	Employment	10,000 - <40,000 zar	2	1
806	1974	I consent, begin the study	Complete	Yes	Yes	Unchecked	Yes	Yes	Yes	Yes	Unchecked	Unchecked	No	Yes	Yes	Yes	Yes	No	Yes	Yes	No	Yes	Yes	Yes	No			806	5	45	1	40+ yrs	40-59 yrs	Man	Employment	40,000 - <70,0000 zar	2	1
807	1967	I consent, begin the study	Complete	Yes	Unchecked	Yes	Yes	Unchecked	Unchecked	Unchecked	Unchecked	Unchecked	Yes	Yes	No	Yes	No	No	Not Applicable	Yes	No	Yes	Not Applicable	Yes	No			807	1	53	1	40+ yrs	40-59 yrs	Woman	Employment	>=70,000 zar	1	2
809	1974	I consent, begin the study	Complete	Yes	Yes	Unchecked	Yes	Unchecked	Unchecked	Yes	Unchecked	Unchecked	Not Applicable	Yes	Not Applicable	Yes	Not Applicable	No	Yes	Yes	Yes	Yes	Yes	Yes	No			809	4	46	1	40+ yrs	40-59 yrs	Woman	Other income source	not reported	2	2
813	1993	I consent, I wish to be contacted	Complete	Yes	Yes	Unchecked	Yes	Yes	Unchecked	Unchecked	Yes	Unchecked	No	Yes	Yes	Yes	No	No	Yes	Yes	Yes	Yes	Yes	Yes	No	-26.11996650695801	28.41795349121094	813	4	27	0	25-39 yrs	25-39 yrs	Woman	Other income source	<10,000 zar	2	2
814	1983	I consent, begin the study	Complete	Yes	Unchecked	Unchecked	Yes	Unchecked	Unchecked	Yes	Unchecked	Unchecked	Not Applicable	Yes	No	Yes	No	No	Yes	Yes	No	Yes	Not Applicable	Yes	No			814	3	37	0	25-39 yrs	25-39 yrs	Woman	Employment	10,000 - <40,000 zar	2	2
815	1991	I consent, I wish to be contacted	Complete	Yes	Yes	Unchecked	Yes	Unchecked	Unchecked	Unchecked	Unchecked	Unchecked	No	Yes	No	Yes	No	No	Yes	Yes	No	Yes	No	Yes	No	-25.7421760559082	28.24104118347168	815	1	28	0	25-39 yrs	25-39 yrs	Woman	Employment	10,000 - <40,000 zar	1	2
817	1992	I consent, begin the study	Complete	Yes	Yes	Yes	Yes	Unchecked	Unchecked	Unchecked	Unchecked	Unchecked	No	Yes	Yes	Yes	No	No	Yes	Yes	No	Yes	Yes	Yes	Yes			817	3					Woman	Employment	40,000 - <70,0000 zar	2	2
818	1972	I consent, begin the study	Complete	Yes	Yes	Unchecked	Yes	Yes	Yes	Yes	Yes	Unchecked	No	Yes	No	Yes	No	No	Yes	Yes	No	Yes	Yes	Yes	No	-25.86160087585449	28.16113471984863	818	1	48	1	40+ yrs	40-59 yrs	Woman	Employment	>=70,000 zar	1	2
819	1982	I consent, begin the study	Complete	Yes	Yes	Unchecked	Yes	Yes	Unchecked	Unchecked	Unchecked	Unchecked	No	Yes	Yes	Yes	Yes	No	Yes	Yes	No	No	Yes	Yes	Yes	-26.01182556152344	28.11450576782227	819	5	38	0	25-39 yrs	25-39 yrs	Man	Employment	40,000 - <70,0000 zar	2	1
820	1992	I consent, begin the study	Complete	Yes	Yes	Yes	Yes	Yes	Yes	Yes	Yes	Unchecked	Yes	Yes	Yes	Yes	Yes	Not Applicable	Yes	Yes	Yes	Yes	Yes	Yes	Yes			820	6	28	0	25-39 yrs	25-39 yrs	Woman	Employment	<10,000 zar	2	2
821	1991	I consent, begin the study	Complete	Yes	Unchecked	Yes	Yes	Unchecked	Unchecked	Unchecked	Yes	Unchecked	Yes	Yes	Yes	Yes	No	No	Yes	Yes	Yes	Yes	Yes	Yes	Yes	-26.09073448181152	28.20920562744141	821	1	29	0	25-39 yrs	25-39 yrs	Man	Other income source	not reported	1	1
822	1985	I consent, begin the study	Complete	Yes	Yes	Unchecked	Yes	Unchecked	Unchecked	Yes	Unchecked	Unchecked	No	Yes	Yes	Yes	No	No	Yes	Yes	Yes	Yes	Yes	Yes	No			822	2	34	0	25-39 yrs	25-39 yrs	Woman	Employment	40,000 - <70,0000 zar	2	2
823	1983	I consent, begin the study	Complete	Yes	Yes	Unchecked	Yes	Yes	Unchecked	Unchecked	Unchecked	Unchecked	No	Yes	Yes	Not Applicable	No	No	Yes	Yes	Yes	Yes	Yes	Yes	Yes	-25.94268989562988	28.10561370849609	823	4					Woman	Employment	10,000 - <40,000 zar	2	2
825	1991	I consent, begin the study	Complete	Yes	Yes	Unchecked	Yes	Unchecked	Unchecked	Yes	Unchecked	Unchecked	Yes	Yes	No	Yes	Yes	No	Yes	Yes	No	Yes	Yes	Yes	No			825	4	29	0	25-39 yrs	25-39 yrs	Woman	Employment	10,000 - <40,000 zar	2	2
826	1986	I consent, begin the study	Complete	Yes	Yes	Yes	Yes	Unchecked	Unchecked	Yes	Unchecked	Unchecked	Not Applicable	Yes	No	Yes	No	No	Yes	Yes	Yes	Yes	Yes	Yes	No	-25.67658996582031	28.24895095825195	826	5	33	0	25-39 yrs	25-39 yrs	Man	Other income source	not reported	2	1
828	1992	I consent, begin the study	Complete	Yes	Yes	Unchecked	Yes	Yes	Unchecked	Yes	Unchecked	Unchecked	No	Yes	No	Yes	No	No	Yes		No	Yes	Yes	Yes	No	-25.78301620483398	28.27760124206543	828	6	27	0	25-39 yrs	25-39 yrs	Woman	Employment	10,000 - <40,000 zar	2	2
829	2000	I consent, begin the study	Complete	Yes	Yes	Yes	Yes	Yes	Unchecked	Unchecked	Unchecked	Unchecked	Yes	Yes	Yes	Yes	Yes	No	Yes	Yes	Yes	Yes	Yes	Yes	No	-26.00296783447266	27.95363998413086	829	3	20	0	18-24 yrs	18-24 yrs	Woman	Other income source	not reported	2	2
830	1981	I consent, begin the study	Complete	Yes	Yes	Yes	Yes	Yes	Unchecked	Unchecked	Yes	Unchecked	Yes	Yes	Yes	Yes	Yes	Not Applicable	Yes	Yes	Yes	Yes	Yes	Yes	Not Applicable			830	6	39	0	25-39 yrs	25-39 yrs	Woman	Other income source	not reported	2	2
831	1983	I consent, begin the study	Complete	Yes	Unchecked	Yes	Yes	Unchecked	Unchecked	Unchecked	Unchecked	Unchecked	No	Yes	Yes	Not Applicable	No	No	No	Yes	Yes	Yes	Not Applicable	No	No	-26.27075958251953	28.11226844787598	831	3	36	0	25-39 yrs	25-39 yrs	Woman	Employment	40,000 - <70,0000 zar	2	2
832	1989	I consent, begin the study	Complete	Yes	Unchecked	Unchecked	Unchecked	Yes	Unchecked	Unchecked	Unchecked	Unchecked	Not Applicable	Yes	Yes	Yes	Not Applicable	Yes	No	No	Yes	Yes	No	Yes	Yes			832	4	31	0	25-39 yrs	25-39 yrs	Woman	Other income source	not reported	2	2
833	1986	I consent, begin the study	Complete	Yes	Unchecked	Unchecked	Unchecked	Unchecked	Unchecked	Unchecked	Unchecked	Yes	No	Yes	No	Yes	No	No	Yes	Yes	Yes	Yes	Yes	Yes	No	-26.24715614318848	28.28552627563477	833	1	34	0	25-39 yrs	25-39 yrs	Woman	Employment	10,000 - <40,000 zar	1	2
834	1985	I consent, begin the study	Complete	Yes	Unchecked	Unchecked	Unchecked	Yes	Unchecked	Unchecked	Unchecked	Unchecked	No	Yes	No	Yes	Not Applicable	No	Yes	Yes	Yes	Yes	Yes	Yes	No	-26.01057624816895	27.96425628662109	834	3	35	0	25-39 yrs	25-39 yrs	Man	Employment	<10,000 zar	2	1
836	1968	I consent, begin the study	Complete	Yes	Unchecked	Unchecked	Unchecked	Yes	Unchecked	Unchecked	Unchecked	Unchecked	No	Yes	No	Yes	Not Applicable	No	Yes	Yes	Yes	Yes	Yes	Yes	No	-26.01056861877441	27.98695182800293	836	3	52	1	40+ yrs	40-59 yrs	Man	Employment	<10,000 zar	2	1
837	1991	I consent, begin the study	Complete	Yes	Yes	Yes	Yes	Unchecked	Unchecked	Yes	Unchecked	Unchecked	No	Yes	No	Yes	Yes	No	Yes	Yes	Yes	No	No	Yes	No	-25.84298324584961	28.32432746887207	837	3	28	0	25-39 yrs	25-39 yrs	Woman	Employment	<10,000 zar	2	2
838	1983	I consent, begin the study	Complete	Yes	Unchecked	Unchecked	Unchecked	Yes	Unchecked	Unchecked	Unchecked	Unchecked	No	Yes	No	Yes	No	Yes	Yes	Yes	Yes	Yes	Yes	Yes	No	-26.01057624816895	27.96425628662109	838	1	36	0	25-39 yrs	25-39 yrs	Woman	Other income source	not reported	1	2
839	1987	I consent, begin the study	Complete	Yes	Unchecked	Unchecked	Yes	Unchecked	Unchecked	Unchecked	Unchecked	Unchecked	Yes	Yes	Yes	Yes	Yes	Yes	Yes	Yes	Yes	Yes	Yes	Yes	Yes			839	6	33	0	25-39 yrs	25-39 yrs	Man	No income	not reported	2	1
840	1990	I consent, begin the study	Complete	Yes	Yes	Unchecked	Yes	Unchecked	Unchecked	Unchecked	Unchecked	Unchecked	No	Yes	Yes	Yes	No	No	Yes	Yes	Yes	Yes	Yes	Yes	No	-25.74594306945801	28.32446098327637	840	1	29	0	25-39 yrs	25-39 yrs	Woman	Employment	10,000 - <40,000 zar	1	2
841	1987	I consent, begin the study	Complete	Yes	Yes	Yes	Yes	Yes	Yes	Unchecked	Unchecked	Unchecked	Yes	Yes	Not Applicable	Yes	Not Applicable	No	Yes	Yes	Not Applicable	No	Yes	Yes	Not Applicable	-26.00604629516602	27.9778003692627	841	2	33	0	25-39 yrs	25-39 yrs	Man	Other income source	<10,000 zar	2	1
842	1978	I consent, begin the study	Complete	Yes	Unchecked	Unchecked	Unchecked	Yes	Unchecked	Unchecked	Unchecked	Unchecked	No	Yes	No	Yes	No	No	Yes	Yes	No	Yes	No	Yes	No			842	5	42	1	40+ yrs	40-59 yrs	Man	No income	not reported	2	1
843	1985	I consent, begin the study	Complete	Yes	Unchecked	Unchecked	Unchecked	Unchecked	Unchecked	Unchecked	Unchecked	Unchecked	Yes	Yes	Yes	Yes	Yes	Yes	Yes	Yes		Yes	Yes	Yes	Yes			843	4	35	0	25-39 yrs	25-39 yrs	Man	Employment	not reported	2	1
844	1984	I consent, begin the study	Complete	Yes	Unchecked	Unchecked	Unchecked	Unchecked	Unchecked	Unchecked	Unchecked	Unchecked	Yes	Yes	Yes	Yes	Yes	Yes	Yes	Yes	Yes	Yes	Yes	Yes	Yes	-26.00604629516602	27.9778003692627	844	5					Woman	Other income source	<10,000 zar	2	2
845	1961	I consent, begin the study	Complete	Yes	Unchecked	Unchecked	Unchecked	Yes	Unchecked	Unchecked	Unchecked	Unchecked	Yes	Yes	Yes	Yes	No	No	Yes	Yes	Yes	Yes	Yes	Yes	No	-26.00845718383789	27.97615814208984	845	4	59	1	40+ yrs	40-59 yrs	Woman	Employment	<10,000 zar	2	2
847	1989	I consent, begin the study	Complete	Yes	Yes	Yes	Yes	Yes	Unchecked	Yes	Yes	Unchecked	No	Yes	No	Yes	No	No	Yes	Yes	Yes	No	No	No	No	-26.02961540222168	28.13950729370117	847	0	31	0	25-39 yrs	25-39 yrs	Not disclosed	Employment	<10,000 zar	1
848	1978	I consent, begin the study	Complete	Yes	Yes	Unchecked	Yes	Yes	Unchecked	Yes	Unchecked	Unchecked	No	Yes	No	Yes	No	No	Yes	Yes	Yes	Yes	Yes	Yes	No	-25.75951766967773	28.34161758422852	848	3	42	1	40+ yrs	40-59 yrs	Woman	Employment	40,000 - <70,0000 zar	2	2
849	1991	I consent, I wish to be contacted	Complete	Yes	Yes	Unchecked	Unchecked	Unchecked	Unchecked	Unchecked	Unchecked	Unchecked	No	Yes	No											-25.74320220947266	28.07967948913574	849	0								1
856	1993	I consent, begin the study	Complete	Yes	Unchecked	Unchecked	Yes	Unchecked	Unchecked	Unchecked	Unchecked	Unchecked	Yes	Yes	No	Yes	No	No	Yes	Yes	Yes	Yes	Yes	Yes	No	-26.01056861877441	27.98695182800293	856	1	27	0	25-39 yrs	25-39 yrs	Man	Employment	<10,000 zar	1	1
858	1984	I consent, begin the study	Complete	Yes	Unchecked	Unchecked	Yes	Unchecked	Unchecked	Unchecked	Unchecked	Unchecked	No	Yes	No	Yes	No	No	Yes	Yes	Yes	Yes	Yes	Yes	No	-25.99788093566895	28.20023155212402	858	0	36	0	25-39 yrs	25-39 yrs	Man	No income	not reported	1	1
860	1989	I consent, begin the study	Complete	Yes	Yes	Yes	Yes	Unchecked	Unchecked	Yes	Unchecked	Unchecked	No	Yes	No	Yes	No	No	Yes	Yes	Yes	Yes	Yes	Yes	No	-25.79166030883789	28.31381797790527	860	2	31	0	25-39 yrs	25-39 yrs	Man	Employment	10,000 - <40,000 zar	2	1
861	1990	I consent, begin the study	Complete	Yes	Unchecked	Unchecked	Yes	Yes	Unchecked	Yes	Yes	Unchecked	No	Yes	No	Yes	No	No	Yes	Yes	No	Yes	Yes	Yes	No			861	2	30	0	25-39 yrs	25-39 yrs	Woman	Employment	10,000 - <40,000 zar	2	2
864	1983	I consent, I wish to be contacted	Complete	Yes	Yes	Unchecked	Yes	Yes	Unchecked	Yes	Yes	Unchecked	Yes	Yes	Yes	Yes	Yes	Yes	Yes	Yes	Yes	Yes	Yes	Yes	Yes			864	6	37	0	25-39 yrs	25-39 yrs	Man	Employment	10,000 - <40,000 zar	2	1
868	1975	I consent, begin the study	Complete	Yes	Unchecked	Yes	Yes	Yes	Yes	Unchecked	Unchecked	Unchecked	Yes	Yes	Yes	Yes	No		Yes	Yes	Yes	Yes	Yes	Yes	No			868	4	45	1	40+ yrs	40-59 yrs	Woman	Employment	10,000 - <40,000 zar	2	2
869	1982	I consent, begin the study	Complete	Yes	Yes	Yes	Unchecked	Unchecked	Unchecked	Yes	Unchecked	Unchecked	No	Yes	No	Yes	No	No	No	Yes	No	Yes	Not Applicable	No	No	-26.17130470275879	28.31662940979004	869	2	38	0	25-39 yrs	25-39 yrs	Man	Employment	>=70,000 zar	2	1
870	1982	I consent, begin the study	Complete	Yes	Yes	Unchecked	Yes	Unchecked	Unchecked	Unchecked	Yes	Unchecked	No	Yes	No	Yes	Yes	No	Yes	Yes	Yes	Yes	Yes	Yes	No			870	2	37	0	25-39 yrs	25-39 yrs	Woman	Employment	40,000 - <70,0000 zar	2	2
871	1974	I consent, begin the study	Complete	Yes	Yes	Yes	Yes	Yes	Unchecked	Unchecked	Unchecked	Unchecked	No	Yes	Yes	Yes	No	No	No	Yes	No	No	Yes	Yes	No			871	4	46	1	40+ yrs	40-59 yrs	Woman	Employment	10,000 - <40,000 zar	2	2
872	1982	I consent, begin the study	Complete	Yes	Yes	Unchecked	Yes	Yes	Unchecked	Unchecked	Unchecked	Unchecked	No	Yes	Yes	Yes	No	No	Yes	Yes	Yes	Yes	Yes	Yes	No			872	2	38	0	25-39 yrs	25-39 yrs	Man	Employment		2	1
873	1987	I consent, begin the study	Complete	Yes	Unchecked	Unchecked	Unchecked	Yes	Unchecked	Unchecked	Unchecked	Unchecked	No	Yes	No	Yes	Yes	Yes	Yes	Not Applicable	Not Applicable	Yes	Yes	Yes	No			873	5	31	0	25-39 yrs	25-39 yrs	Man	No income	not reported	2	1
874	1985	I consent, begin the study	Complete	Yes	Unchecked	Yes	Yes	Unchecked	Unchecked	Unchecked	Unchecked	Unchecked	No	Yes	No	Yes	No	No	Yes	No	No	Yes	No	Yes	No			874	1	35	0	25-39 yrs	25-39 yrs	Woman	Employment	10,000 - <40,000 zar	1	2
875	1998	I consent, I wish to be contacted	Complete	Yes	Yes	Unchecked	Yes	Yes	Unchecked	Yes	Unchecked	Unchecked	Yes	Yes	Yes	Yes	No	No	Yes	Yes	Yes	No	Yes	No	No	-26.51177978515625	27.85461616516113	875	4	22	0	18-24 yrs	18-24 yrs	Man	Employment	<10,000 zar	2	1
876	1991	I consent, I wish to be contacted	Complete	Yes	Yes	Unchecked	Yes	Yes	Unchecked	Yes	Yes	Unchecked	No	Yes	Yes	Yes	Yes	No	Yes	Yes	Yes	Yes	Not Applicable	Yes	Yes			876	5	29	0	25-39 yrs	25-39 yrs	Man	No income	not reported	2	1
877	1983	I consent, I wish to be contacted	Complete	Yes	Unchecked	Unchecked	Yes	Unchecked	Unchecked	Yes	Unchecked	Unchecked	No	Yes	No	Yes	No	No	Yes	Yes	Yes	Yes	Yes	Yes	No			877	3	37	0	25-39 yrs	25-39 yrs	Woman	Employment	<10,000 zar	2	2
878	1964	I consent, I wish to be contacted	Complete	Yes	Unchecked	Unchecked	Yes	Yes	Unchecked	Unchecked	Unchecked	Unchecked	No	Yes	No	Yes	No	No	Yes	Yes	No	No	Yes	Yes	No	-26.51135444641113	27.85455894470215	878	2	55	1	40+ yrs	40-59 yrs	Man	Employment	<10,000 zar	2	1
879	1992	I consent, I wish to be contacted	Complete	Yes	Unchecked	Unchecked	Yes	Unchecked	Unchecked	Unchecked	Unchecked	Unchecked	Yes	Yes	Yes	Yes	Yes	No	Yes	No	Yes	Yes	Yes	No	No			879	4	27	0	25-39 yrs	25-39 yrs	Man	Employment	<10,000 zar	2	1
880	1989	I consent, I wish to be contacted	Complete	Yes	Yes	Unchecked	Unchecked	Unchecked	Unchecked	Unchecked	Unchecked	Unchecked	Yes	Yes	Yes	Yes	Not Applicable	Yes	Yes	Yes	Yes	Yes	Yes	Not Applicable	Not Applicable			880	6	30	0	25-39 yrs	25-39 yrs	Man	Other income source	not reported	2	1
881	1988	I consent, I wish to be contacted	Complete	Yes	Yes	Unchecked	Yes	Yes	Unchecked	Unchecked	Unchecked	Unchecked	Yes	Yes	Yes	Yes	No	Yes	Yes	Yes	Yes	Yes	Yes	Yes	No	-26.51135444641113	27.85455894470215	881	4	32	0	25-39 yrs	25-39 yrs	Man	Other income source	<10,000 zar	2	1
882	1997	I consent, I wish to be contacted	Complete	Yes	Unchecked	Unchecked	Yes	Unchecked	Unchecked	Unchecked	Unchecked	Unchecked	Yes	Yes	Yes	No	No	No	Yes	Yes	Yes	Yes	No	Yes	No			882	2	22	0	18-24 yrs	18-24 yrs	Man	No income	not reported	2	1
883	1972	I consent, I wish to be contacted	Complete	Yes	Unchecked	Unchecked	Yes	Yes	Unchecked	Unchecked	Unchecked	Unchecked	No	Yes	No	Yes	No	No	Yes	No	Yes	Yes	Yes	No	No	-26.51181793212891	27.85456466674805	883	4	48	1	40+ yrs	40-59 yrs	Man	Employment	<10,000 zar	2	1
884	1980	I consent, begin the study	Complete	Yes	Yes	Yes	Yes	Unchecked	Unchecked	Unchecked	Unchecked	Unchecked	No	Yes	No	Yes	No	No	Yes	Yes	Yes	Yes	Yes	Yes	No	-25.7232608795166	28.25021362304688	884	2	39	0	25-39 yrs	25-39 yrs	Man	Employment	40,000 - <70,0000 zar	2	1
885	1983	I consent, I wish to be contacted	Complete	Yes	Unchecked	Unchecked	Unchecked	Unchecked	Unchecked	Unchecked	Yes	Unchecked	Yes	Yes	Yes	Yes	No	No	No	Yes	Yes	Yes	No	Yes	No			885	5	37	0	25-39 yrs	25-39 yrs	Man	Employment	<10,000 zar	2	1
886	1984	I consent, begin the study	Complete	Yes	Yes	Unchecked	Yes	Unchecked	Unchecked	Unchecked	Unchecked	Unchecked	No	Yes	Yes	Yes	No	No	Yes	Yes	Yes	Yes	Yes	Yes	No			886	1	36	0	25-39 yrs	25-39 yrs	Woman	Employment	<10,000 zar	1	2
887	1983	I consent, I wish to be contacted	Complete	Yes	Unchecked	Unchecked	Unchecked	Unchecked	Unchecked	Yes	Unchecked	Unchecked	Not Applicable	Yes	Not Applicable	Yes	Not Applicable	No	Yes	Yes	Yes	Yes	Not Applicable	Not Applicable	No	-25.80977439880371	28.15779876708984	887	4	37	0	25-39 yrs	25-39 yrs	Man	No income		2	1
888	1979	I consent, I wish to be contacted	Complete	Yes	Yes	Unchecked	Yes	Yes	Unchecked	Unchecked	Unchecked	Unchecked	No	Yes	Yes	Yes	No	Yes	No	Yes	Yes	No	Yes	Yes	No	-26.51181793212891	27.85456466674805	888	5	41	1	40+ yrs	40-59 yrs	Man	Employment	<10,000 zar	2	1
890	1947	I consent, begin the study	Complete	Yes	Unchecked	Yes	Yes	Yes	Yes	Yes	Yes	Unchecked	No	Yes	No	Yes	No	No	Yes	Yes	Yes	Yes	Yes	Yes	No	-26.14192581176758	27.8244514465332	890	0	72	1	40+ yrs	60+ yrs	Woman	Employment	40,000 - <70,0000 zar	1	2
891	1989	I consent, begin the study	Complete	Yes	Unchecked	Unchecked	Yes	Unchecked	Unchecked	Unchecked	Unchecked	Unchecked	No	Yes	No	Yes	Yes	No	Yes	Yes	Yes	Yes	No	Yes	No			891	0	31	0	25-39 yrs	25-39 yrs	Woman	Employment	<10,000 zar	1	2
892	1977	I consent, begin the study	Complete	Yes	Yes	Yes	Yes	Unchecked	Unchecked	Yes	Yes	Unchecked	No	Yes	No	Yes	No	No	Yes	Yes	No	Yes	No	Yes	No			892	3	43	1	40+ yrs	40-59 yrs	Man	Employment	not reported	2	1
893	1964	I consent, begin the study	Complete	Yes	Unchecked	Unchecked	Unchecked	Unchecked	Unchecked	Unchecked	Unchecked	Yes	No	Yes	No	Yes	No	No	Yes	Yes	No	No	Not Applicable	Yes	No			893	0	56	1	40+ yrs	40-59 yrs	Woman	Employment	>=70,000 zar	1	2
895	1989	I consent, begin the study	Complete	Yes	Yes	Unchecked	Unchecked	Yes	Unchecked	Unchecked	Yes	Unchecked	No	Yes	Yes	Yes	No	No	Yes	Not Applicable	Yes	Yes	No	Yes	No			895	3	31	0	25-39 yrs	25-39 yrs	Woman	Employment	not reported	2	2
897	2000	I consent, begin the study	Complete	Yes	Unchecked	Unchecked	Unchecked	Unchecked	Unchecked	Yes	Unchecked	Unchecked	No	Yes	No	Yes	No	Yes	Yes	Yes	Yes	Yes	No	Yes	No			897	2	20	0	18-24 yrs	18-24 yrs	Woman	Employment	<10,000 zar	2	2
898	1954	I consent, begin the study	Complete	Yes	Yes	Unchecked	Yes	Yes	Unchecked	Yes	Yes	Unchecked	No	Yes	No	Yes	No	No	Yes	Yes	No	Yes	Yes	No	No			898	0	65	1	40+ yrs	60+ yrs	Woman	Employment	40,000 - <70,0000 zar	1	2
899	1972	I consent, begin the study	Complete	Yes	Yes	Unchecked	Yes	Yes	Unchecked	Unchecked	Unchecked	Yes	No	Yes	No	Yes	No	No	Yes	Yes	Yes	Yes	Yes	Yes	No			899	1	47	1	40+ yrs	40-59 yrs	Woman	Employment	>=70,000 zar	1	2
902	1983	I consent, begin the study	Complete	Yes	Unchecked	Yes	Yes	Unchecked	Unchecked	Unchecked	Yes	Unchecked	No	Yes	No	Yes	No	No	Yes	Yes	Yes	Yes	Yes	Yes	No			902	0	36	0	25-39 yrs	25-39 yrs	Woman	Employment	not reported	1	2
903	1975	I consent, begin the study	Complete	Yes	Yes	Unchecked	Yes	Yes	Unchecked	Yes	Yes	Unchecked	No	Yes	Yes	Yes	No	No	Yes	Yes	Yes	Yes	No	Yes	No			903	3	44	1	40+ yrs	40-59 yrs	Woman	Employment	<10,000 zar	2	2
904	1994	I consent, I wish to be contacted	Complete	Yes	Yes	Yes	Yes	Yes	Yes	Yes	Yes	Unchecked	Yes	Yes	Yes	Yes	No	No	Yes	Yes	Yes	Yes	Yes	Yes	No	-26.35790634155273	28.37666893005371	904	5	26	0	25-39 yrs	25-39 yrs	Woman	Employment	10,000 - <40,000 zar	2	2
905	1993	I consent, begin the study	Complete	Yes	Yes	Yes	Unchecked	Unchecked	Unchecked	Unchecked	Yes	Unchecked	No	Yes	No	Yes	No	Yes	Yes	Yes	Yes	No	Yes	Yes	No	-26.27865791320801	28.12644577026367	905	2	27	0	25-39 yrs	25-39 yrs	Woman	Employment	10,000 - <40,000 zar	2	2
906	1996	I consent, begin the study	Complete	Yes	Yes	Yes	Yes	Unchecked	Unchecked	Yes	Unchecked	Unchecked	No	Yes	No	Yes	No	No	Yes	Yes	Yes	Yes	Yes	Yes	No	-26.15478515625	28.4146671295166	906	2	23	0	18-24 yrs	18-24 yrs	Woman	Other income source	<10,000 zar	2	2
908	1972	I consent, I wish to be contacted	Complete	Yes	Yes	Yes	Yes	Yes	Yes	Yes	Yes	Unchecked	No	Yes	No	Yes	Yes	No	Yes	Yes	Yes	Yes	Yes	Yes	No			908	3	48	1	40+ yrs	40-59 yrs	Man	Employment	10,000 - <40,000 zar	2	1
913	1988	I consent, I wish to be contacted	Complete	Yes	Yes	Yes	Yes	Yes	Unchecked	Yes	Yes	Unchecked	No	Yes	No	Yes	No	No	Yes	Yes	Yes	Yes	Yes	Yes	Yes			913	3	31	0	25-39 yrs	25-39 yrs	Man	Employment	not reported	2	1
917	1997	I consent, begin the study	Complete	Yes	Yes	Unchecked	Unchecked	Unchecked	Unchecked	Unchecked	Unchecked	Unchecked	Yes	Yes	Yes	Yes	Yes	No	Yes	Yes	Yes	Yes	Yes	Yes	No	-26.03146743774414	28.20459747314453	917	3	23	0	18-24 yrs	18-24 yrs	Woman	No income	not reported	2	2
919	1992	I consent, begin the study	Complete	Yes	Yes	Yes	Yes	Yes	Unchecked	Yes	Yes	Unchecked	Yes	Yes	Yes	Yes	Yes	No	Yes	Yes	Yes	Yes	Yes	Yes	Yes			919	5	27	0	25-39 yrs	25-39 yrs	Woman	Employment	10,000 - <40,000 zar	2	2
922	1979	I consent, begin the study	Complete	Yes	Unchecked	Unchecked	Yes	Unchecked	Unchecked	Unchecked	Unchecked	Unchecked	Yes	Yes	Yes	Yes	Yes	Yes	Yes	Yes	Yes	Yes	Yes	Yes	Yes			922	6	40	1	40+ yrs	40-59 yrs	Woman	No income	not reported	2	2
924	1986	I consent, begin the study	Complete	Yes	Yes	Unchecked	Unchecked	Unchecked	Unchecked	Unchecked	Unchecked	Unchecked	Yes	Yes	Yes	Yes	No	No	Yes	Yes	No	Yes	Yes	Yes	No			924	3	33	0	25-39 yrs	25-39 yrs	Woman	Employment	not reported	2	2
925	1968	I consent, begin the study	Complete	Yes	Unchecked	Unchecked	Unchecked	Yes	Unchecked	Yes	Unchecked	Yes	No	Yes	No	Not Applicable	No	No	Yes	Yes	Yes	No	Yes	No	No			925	0	52	1	40+ yrs	40-59 yrs	Woman	Employment	>=70,000 zar	1	2
927	2000	I consent, begin the study	Complete	Yes	Yes	Yes	Yes	Unchecked	Unchecked	Yes	Unchecked	Unchecked	No	Yes	No	Yes	No	No	Yes	Yes	No	No	Yes	Yes	No			927	2	20	0	18-24 yrs	18-24 yrs	Woman	Employment	not reported	2	2
928	1962	I consent, begin the study	Complete	Yes	Unchecked	Yes	Yes	Unchecked	Unchecked	Unchecked	Unchecked	Unchecked	No	Yes	Yes	Yes	No	No	Yes	Not Applicable	Yes	Yes	Yes	Yes		-25.88427925109863	28.14736557006836	928	4	58	1	40+ yrs	40-59 yrs	Man	Employment	>=70,000 zar	2	1
929	1956	I consent, begin the study	Complete	Yes	Yes	Unchecked	Yes	Yes	Unchecked	Yes	Yes	Unchecked	No	Yes	No	Yes	No	No	Yes	Yes	No	Yes	Yes	Yes	No	-25.72287940979004	28.19358634948731	929	5	64	1	40+ yrs	60+ yrs	Man	Employment	not reported	2	1
930	1994	I consent, begin the study	Complete	Yes	Yes	Unchecked	Yes	Yes	Unchecked	Yes	Unchecked	Unchecked	No	Yes	No	Yes	Yes	No	Yes	Yes	Yes	Yes	No	Yes	No			930	2	26	0	25-39 yrs	25-39 yrs	Man	Employment	<10,000 zar	2	1
931	1992	I consent, I wish to be contacted	Complete	Yes	Yes	Yes	Yes	Unchecked	Unchecked	Unchecked	Unchecked	Unchecked	No	Yes	No	Yes	Yes	No	Yes	Yes	Yes	Yes	Yes	Yes	No	-26.27269744873047	27.81300735473633	931	2	27	0	25-39 yrs	25-39 yrs	Man	Employment	10,000 - <40,000 zar	2	1
932	1992	I consent, begin the study	Complete	Yes	Yes	Unchecked	Unchecked	Unchecked	Unchecked	Unchecked	Unchecked	Unchecked	Yes	Yes	Yes	Yes	No	No	Yes	Yes	Yes	Yes	Yes	Yes	No	-26.03146743774414	28.20459747314453	932	5	28	0	25-39 yrs	25-39 yrs	Woman	No income	not reported	2	2
933	1965	I consent, begin the study	Complete	Yes	Yes	Yes	Yes	Yes	Yes	Yes	Yes	Unchecked	Yes	Yes	No	Yes	No		Yes	Yes	No	Yes	Yes	Yes	No			933	3	54	1	40+ yrs	40-59 yrs	Man	Employment	>=70,000 zar	2	1
934	1998	I consent, begin the study	Complete	Yes	Unchecked	Yes	Yes	Yes	Unchecked	Unchecked	Yes	Unchecked	Not Applicable	Yes	Not Applicable	Yes	No	Not Applicable	Yes	Yes	No	Yes	Yes	Yes	Not Applicable			934	0	22	0	18-24 yrs	18-24 yrs	Woman	Other income source	not reported	1	2
935	1974	I consent, begin the study	Complete	Yes	Yes	Yes	Yes	Unchecked	Unchecked	Yes	Yes	Unchecked	No	Yes	No	Yes	No	No	Yes	Yes	Yes	Yes	Yes	Yes	Yes			935	2	46	1	40+ yrs	40-59 yrs	Woman	Employment	>=70,000 zar	2	2
936	1992	I consent, begin the study	Complete	Yes	Yes	Unchecked	Unchecked	Yes	Unchecked	Unchecked	Yes	Unchecked	No	Yes	No	Yes	No	No	Yes	No	No	Yes	No	No	Yes	-26.16190338134766	28.40155220031738	936	4	27	0	25-39 yrs	25-39 yrs	Man	Employment	<10,000 zar	2	1
937	1979	I consent, begin the study	Complete	Yes	Unchecked	Yes	Yes	Unchecked	Unchecked	Yes	Unchecked	Yes	No	Yes	No	Yes	No	No	No	Yes	No	Yes	Yes	Yes	No			937	1	42	1	40+ yrs	40-59 yrs	Woman	Employment	40,000 - <70,0000 zar	1	2
938	1954	I consent, begin the study	Complete	Yes	Yes	Yes	Yes	Yes	Yes	Yes	Yes	Unchecked	Yes	Yes	Yes	Yes	No	Yes	Yes	Yes	Yes	Yes	Yes	Yes	No			938	4	66	1	40+ yrs	60+ yrs	Man	Other income source	<10,000 zar	2	1
940	1970	I consent, begin the study	Complete	Yes	Yes	Yes	Yes	Yes	Yes	Yes	Yes	Unchecked	Yes	Yes	Yes	Yes	No	Yes	Yes	Yes	Yes	Yes	Yes	Yes	No			940	4	50	1	40+ yrs	40-59 yrs	Man	Employment	<10,000 zar	2	1
941	1974	I consent, begin the study	Complete	Yes	Yes	Yes	Yes	Yes	Yes	Yes	Yes	Unchecked	Yes	Yes	Yes	Yes	No	Yes	Yes	Yes	Yes	Yes	Yes	Yes	No			941	4	46	1	40+ yrs	40-59 yrs	Man	Employment	<10,000 zar	2	1
942	1973	I consent, begin the study	Complete	Yes	Yes	Yes	Yes	Yes	Unchecked	Yes	Yes	Unchecked	No	Yes	Yes	Yes	No	No	Yes	Yes	Yes	Yes	Yes	Yes	No			942	1	47	1	40+ yrs	40-59 yrs	Woman	Employment	10,000 - <40,000 zar	1	2
943	1991	I consent, begin the study	Complete	Yes	Yes	Unchecked	Unchecked	Unchecked	Unchecked	Unchecked	Unchecked	Unchecked	No	Yes	No	Yes	No	No	Yes	Yes	Yes	Yes	No	Yes	No			943	1	29	0	25-39 yrs	25-39 yrs	Woman	No income	<10,000 zar	1	2
945	1992	I consent, begin the study	Complete	Yes	Yes	Unchecked	Yes	Unchecked	Unchecked	Unchecked	Unchecked	Unchecked	No	Yes	Yes	Yes	No	No	Yes	Yes	Yes	Yes	Yes	Yes	No	-25.69273948669434	27.26827430725098	945	3	28	0	25-39 yrs	25-39 yrs	Not disclosed	Employment	10,000 - <40,000 zar	2
946	1996	I consent, I wish to be contacted	Complete	Yes	Yes	Yes	Yes	Unchecked	Unchecked	Unchecked	Unchecked	Unchecked	Yes	Yes	Yes	Yes	No	No	Yes	Yes	Yes	Yes	No	Yes	No	-25.48801612854004	27.18033218383789	946	5	24	0	18-24 yrs	18-24 yrs	Woman	Other income source	<10,000 zar	2	2
948	1996	I consent, begin the study	Complete	Yes	Yes	Yes	Yes	Unchecked	Unchecked	Unchecked	Unchecked	Unchecked	No	Yes	No	Yes	No	No	Yes	Yes	Yes	Yes	Yes	Yes	No	-26.27510070800781	27.89452171325684	948	2	23	0	18-24 yrs	18-24 yrs	Woman	Other income source	<10,000 zar	2	2
951	1993	I consent, I wish to be contacted	Complete	Yes	Yes	Yes	Yes	Yes	Yes	Yes	Yes	Unchecked	No	Yes	No	Yes	No	No	Yes	Yes	Yes	Yes	Yes	Yes	No			951	2	26	0	25-39 yrs	25-39 yrs	Woman	Employment	<10,000 zar	2	2
953	1992	I consent, begin the study	Complete	Yes	Yes	Yes	Yes	Yes	Unchecked	Yes	Yes	Unchecked	No	Yes	Yes	Yes	No	No	Yes	Yes	Not Applicable	Yes	Not Applicable	Yes	No			953	4	28	0	25-39 yrs	25-39 yrs	Woman	Employment	<10,000 zar	2	2
954	1990	I consent, begin the study	Complete	Yes	Yes	Yes	Yes	Unchecked	Unchecked	Unchecked	Yes	Unchecked	No	Yes	No	Yes	No	No	Yes	Yes	Yes	Yes	Yes	Yes	No			954	1	30	0	25-39 yrs	25-39 yrs	Woman	Employment	<10,000 zar	1	2
955	1986	I consent, begin the study	Complete	Yes	Yes	Unchecked	Yes	Yes	Unchecked	Unchecked	Yes	Unchecked	No	Yes	No	No	No	No	Yes	Yes	Yes	Yes	Yes	Yes	No			955	2					Man	Employment	10,000 - <40,000 zar	2	1
956	1984	I consent, begin the study	Complete	Yes	Yes	Unchecked	Yes	Yes	Unchecked	Unchecked	Yes	Unchecked	No	Yes	Yes	Yes	No	No	Yes	Yes	Yes	Yes	Yes	Yes	No	-25.76682090759277	28.33819770812988	956	3	35	0	25-39 yrs	25-39 yrs	Man	Employment	10,000 - <40,000 zar	2	1
958	1989	I consent, begin the study	Complete	Yes	Yes	Yes	Yes	Yes	Unchecked	Yes	Yes	Unchecked	No	Yes	Not Applicable	Yes	Yes	No	Yes	No	Yes	Yes	Yes	Yes	No	-24.94422149658203	27.08873748779297	958	3	30	0	25-39 yrs	25-39 yrs	Man	Employment	<10,000 zar	2	1
959	1987	I consent, begin the study	Complete	Yes	Yes	Unchecked	Yes	Unchecked	Unchecked	Unchecked	Unchecked	Unchecked	No	Yes	No	Yes	No	No	Yes	Yes	Yes	Yes	Yes	Yes	No			959	1	33	0	25-39 yrs	25-39 yrs	Woman	Employment	40,000 - <70,0000 zar	1	2
960	1990	I consent, I wish to be contacted	Complete	Yes	Yes	Unchecked	Unchecked	Unchecked	Unchecked	Unchecked	Unchecked	Unchecked	No	Yes	No	Yes	No	No	Yes	Yes	Yes	No	Yes	Yes	No	-26.12153053283691	27.84285354614258	960	0	30	0	25-39 yrs	25-39 yrs	Man	Employment	<10,000 zar	1	1
961	1976	I consent, I wish to be contacted	Complete	Yes	Yes	Yes	Yes	Unchecked	Unchecked	Yes	Yes	Unchecked	No	Yes	Yes	Yes	No	No	Yes	No	Yes	Yes	No	Yes	No	-26.2600040435791	27.93767547607422	961	4	43	1	40+ yrs	40-59 yrs	Woman	Employment	not reported	2	2
963	2001	I consent, begin the study	Complete	Yes	Yes	Unchecked	Unchecked	Unchecked	Unchecked	Unchecked	Unchecked	Unchecked	No	Yes	No	Yes	No	No	Yes	Yes	Yes	Yes	Yes	Yes	No	-26.00242424011231	28.19438171386719	963	0	19	0	18-24 yrs	18-24 yrs	Man	No income	not reported	1	1
967	1963	I consent, begin the study	Complete	Yes	Yes	Yes	Yes	Yes	Yes	Yes	Yes	Unchecked	No	Yes	No	Yes	No	No	Yes	Yes	Yes	Yes	No	Yes	No			967	0	57	1	40+ yrs	40-59 yrs	Man	Employment	<10,000 zar	1	1
969	1950	I consent, begin the study	Complete	Yes	Unchecked	Unchecked	Yes	Yes	Unchecked	Unchecked	Unchecked	Unchecked	Yes	Yes	Yes	Yes	No	No	Yes	Yes	Yes	Yes	Yes	Not Applicable	Yes	-26.53011512756348	27.8266544342041	969	6	69	1	40+ yrs	60+ yrs	Woman	Employment	<10,000 zar	2	2
970	1985	I consent, I wish to be contacted	Complete	Yes	Yes	Yes	Unchecked	Unchecked	Unchecked	Unchecked	Unchecked	Unchecked	No	Yes	Yes	Yes	No	No	Yes	Yes	Yes	Yes	Yes	Yes	Yes	-26.11120223999023	27.98556900024414	970	4	34	0	25-39 yrs	25-39 yrs	Man	Employment	10,000 - <40,000 zar	2	1
972	1959	I consent, begin the study	Complete	Yes	Yes	Yes	Yes	Yes	Yes	Yes	Yes	Unchecked	No	Yes	No	Yes	No	No	Yes	Yes	Yes	Yes	Yes	Yes	No			972	1	61	1	40+ yrs	60+ yrs	Man	Other income source	<10,000 zar	1	1
973	1994	I consent, begin the study	Complete	Yes	Unchecked	Yes	Yes	Unchecked	Unchecked	Yes	Yes	Unchecked	Yes	Yes	Yes	Yes	Yes	No	Yes	Yes	No	Yes	No	Yes	No	-25.82986068725586	25.6149787902832	973	5	25	0	25-39 yrs	25-39 yrs	Woman	Employment	<10,000 zar	2	2
975	1996	I consent, begin the study	Complete	Yes	Yes	Yes	Yes	Unchecked	Yes	Yes	Yes	Unchecked	Yes	Yes	Yes		Yes	No	Yes	Yes	No	Yes	Yes	Yes	No	-26.53011512756348	27.8266544342041	975	5	24	0	18-24 yrs	18-24 yrs	Man	Other income source	<10,000 zar	2	1
976	1972	I consent, begin the study	Complete	Yes	Yes	Yes	Yes	Yes	Yes	Yes	Yes	Unchecked	No	Yes	No	Yes	No	No	Yes	Yes	Yes	Yes	Yes	Yes	No			976	1	48	1	40+ yrs	40-59 yrs	Man	Employment	<10,000 zar	1	1
977	1975	I consent, begin the study	Complete	Yes	Yes	Yes	Yes	Unchecked	Unchecked	Unchecked	Unchecked	Unchecked	No	Yes	No	Yes	No	No	Yes	No	No	No	No	No	Yes	-26.87732887268066	26.66506385803223	977	2	44	1	40+ yrs	40-59 yrs	Man	Employment	10,000 - <40,000 zar	2	1
978	1998	I consent, begin the study	Complete	Yes	Yes	Yes	Yes	Yes	Yes	Yes	Unchecked	Unchecked	No	Yes	No	Yes	No	No	Yes	Yes	Yes	Yes	Yes	Yes	No			978	6	22	0	18-24 yrs	18-24 yrs	Man	No income	not reported	2	1
979	1988	I consent, I wish to be contacted	Complete	Yes	Yes	Unchecked	Unchecked	Unchecked	Unchecked	Unchecked	Unchecked	Unchecked	No	Yes	No	Yes	No	No	Yes	Yes	No	Yes	No	Yes	No	-25.72934722900391	28.44088554382324	979	0	31	0	25-39 yrs	25-39 yrs	Woman	Other income source	<10,000 zar	1	2
980	1977	I consent, begin the study	Complete	Yes	Yes	Yes	Yes	Yes	Unchecked	Unchecked	Unchecked	Unchecked	Not Applicable	Yes	Not Applicable	Yes	Not Applicable	Not Applicable	Yes	Yes	Yes	Yes	Yes	Yes	Yes			980	4	42	1	40+ yrs	40-59 yrs	Woman	Employment	10,000 - <40,000 zar	2	2
981	1993	I consent, begin the study	Complete	Yes	Yes	Yes	Yes	Yes	Unchecked	Yes	Yes	Unchecked	No	Yes	No	Yes	No		Yes	Yes	No	No	Yes	Yes	No			981	3	27	0	25-39 yrs	25-39 yrs	Woman	Employment	10,000 - <40,000 zar	2	2
989	1999	I consent, begin the study	Complete	Yes	Yes	Unchecked	Yes	Yes	Unchecked	Unchecked	Unchecked	Unchecked	Yes	Yes	Yes	Yes	No	No	Yes	Yes	Yes	Yes	Yes	Yes	No	-26.01434135437012	27.95443916320801	989	2	21	0	18-24 yrs	18-24 yrs	Woman	Other income source	not reported	2	2
996	1967	I consent, begin the study	Complete	Yes	Yes	Yes	Yes	Yes	Unchecked	Yes	Yes	Unchecked	No	Yes	No	Yes	No	No	Yes	Yes	Yes	Yes	Yes	Yes	No			996	0	53	1	40+ yrs	40-59 yrs	Man	Other income source	not reported	1	1
1000	1979	I consent, begin the study	Complete	Yes	Unchecked	Unchecked	Yes	Unchecked	Unchecked	Unchecked	Unchecked	Unchecked	Yes	Yes	No	Yes	Yes	No	Yes	Yes	Yes	No	Yes	Yes	Yes	-26.01434135437012	27.95443916320801	1000	5	41	1	40+ yrs	40-59 yrs	Man	Employment	<10,000 zar	2	1
1004	1977	I consent, begin the study	Complete	Yes	Unchecked	Unchecked	Yes	Yes	Yes	Yes	Unchecked	Unchecked	No	Yes	No	Yes	No	No	Yes	Yes	Yes	No	No	Yes	Yes			1004	6	43	1	40+ yrs	40-59 yrs	Man	Employment	<10,000 zar	2	1
1005	1977	I consent, begin the study	Complete	Yes	Yes	Yes	Yes	Yes	Yes	Yes	Yes	Unchecked	No	Yes	No	Yes	No	No	Yes	Yes	Yes	Yes	Yes	Yes	No			1005	0	43	1	40+ yrs	40-59 yrs	Man	Employment	<10,000 zar	1	1
1006	1986	I consent, begin the study	Complete	Yes	Yes	Yes	Unchecked	Yes	Unchecked	Yes	Unchecked	Unchecked	No	Yes	Yes	Yes	Yes	No	Yes	Yes	No	Yes	Yes	Yes	No			1006	4	33	0	25-39 yrs	25-39 yrs	Woman	Employment	10,000 - <40,000 zar	2	2
1007	1983	I consent, begin the study	Complete	Yes	Yes	Unchecked	Yes	Yes	Unchecked	Yes	Unchecked	Unchecked	Yes	Yes	Not Applicable	Yes	Not Applicable	No	Yes	Yes	Yes	Yes	Yes	Yes	Not Applicable	-26.01442337036133	27.95436859130859	1007	4	37	0	25-39 yrs	25-39 yrs	Woman	Employment	<10,000 zar	2	2
1008	1985	I consent, begin the study	Complete	Yes	Unchecked	Unchecked	Yes	Yes	Unchecked	Unchecked	Unchecked	Unchecked	No	Yes	No	Yes	No	No	Yes	No	No	Yes	Yes	No	No			1008	2	34	0	25-39 yrs	25-39 yrs	Man	Employment	40,000 - <70,0000 zar	2	1
1009	1975	I consent, begin the study	Complete	Yes	Yes	Yes	Yes	Yes	Unchecked	Yes	Yes	Unchecked	Yes	Yes	Yes	Yes	No	No	Yes	Yes	No	Yes	Yes	Yes	No	-27.9726448059082	26.76153182983398	1009	3	44	1	40+ yrs	40-59 yrs	Woman	Employment	>=70,000 zar	2	2
1011	1966	I consent, begin the study	Complete	Yes	Unchecked	Unchecked	Yes	Yes	Yes	Yes	Unchecked	Unchecked	No	Yes	No	Yes	No	No	Yes	Yes	Yes	Yes	No	Yes	No			1011	3	54	1	40+ yrs	40-59 yrs	Woman	No income	not reported	2	2
1013	1965	I consent, begin the study	Complete	Yes	Yes	Unchecked	Unchecked	Unchecked	Unchecked	Unchecked	Unchecked	Unchecked	No	Yes	No	Yes	No	No	Yes	Yes	No	No	Yes	Yes	No			1013	0	54	1	40+ yrs	40-59 yrs	Woman	Employment		1	2
1014	1991	I consent, begin the study	Complete	Yes	Unchecked	Yes	Yes	Unchecked	Unchecked	Yes	Yes	Unchecked	No	Yes	Yes	Yes	No	No	Yes	Yes	Yes	Yes	No	Yes	Yes			1014	3	28	0	25-39 yrs	25-39 yrs	Woman	Employment	<10,000 zar	2	2
1015	1979	I consent, begin the study	Complete	Yes	Yes	Yes	Yes	Yes	Yes	Yes	Yes	Unchecked	No	Yes	No	Yes	No	No	Yes	Yes	Yes	Yes	Yes	Yes	No			1015	1	41	1	40+ yrs	40-59 yrs	Man	No income	not reported	1	1
1016	1981	I consent, I wish to be contacted	Complete	Yes	Yes	Yes	Yes	Yes	Yes	Yes	Yes	Yes	Yes	Yes	Yes	Yes	Yes		Yes	Yes	Yes	Yes	No	Yes	No			1016	5	38	0	25-39 yrs	25-39 yrs	Not disclosed	Other income source	not reported	2
1017	2000	I consent, begin the study	Complete	Yes	Yes	Yes	Unchecked	Unchecked	Unchecked	Unchecked	Unchecked	Unchecked	No	Yes	No	Yes	Yes	No	Yes	Yes	No	Yes	Yes	Yes	No	-26.01446914672852	27.95429229736328	1017	2	20	0	18-24 yrs	18-24 yrs	Not disclosed	No income	not reported	2
1019	1999	I consent, begin the study	Complete	Yes	Yes	Yes	Yes	Yes	Unchecked	Yes	Unchecked	Unchecked	No	Yes	Yes	Yes	Yes	No	Yes	Yes	Yes	Yes	Yes	Yes	No			1019	1	21	0	18-24 yrs	18-24 yrs	Man	Employment	not reported	1	1
1021	1997	I consent, begin the study	Complete	Yes	Yes	Yes	Yes	Yes	Unchecked	Unchecked	Yes	Yes	Yes	Yes	No	Yes	No	No	Yes	Yes	No	Yes	No	No	No			1021	1	22	0	18-24 yrs	18-24 yrs	Man	No income	not reported	1	1
1024	1998	I consent, begin the study	Complete	Yes	Unchecked	Unchecked	Yes	Unchecked	Unchecked	Unchecked	Unchecked	Unchecked	Yes	Yes	No	No	No	No	Yes	Yes	No	Yes	No	Yes	No			1024	0	22	0	18-24 yrs	18-24 yrs	Woman	Other income source	<10,000 zar	1	2
1025	1985	I consent, begin the study	Complete	Yes	Yes	Unchecked	Unchecked	Unchecked	Unchecked	Yes	Yes	Unchecked	No	Yes	No	Yes	No	No	Yes	Yes	No	Yes	Yes	Yes	No	-26.13455581665039	28.18409729003906	1025	1	34	0	25-39 yrs	25-39 yrs	Woman	Employment	10,000 - <40,000 zar	1	2
1026	1972	I consent, begin the study	Complete	Yes	Yes	Yes	Yes	Yes	Yes	Yes	Yes	Unchecked	No	Yes	No	Yes	No	Yes	Yes	Yes	Yes	Yes	Yes	Yes	No			1026	2	48	1	40+ yrs	40-59 yrs	Man	No income	not reported	2	1
1027	1999	I consent, begin the study	Complete	Yes	Yes	Unchecked	Yes	Yes	Unchecked	Unchecked	Unchecked	Unchecked	Yes	Yes	Yes	Yes	No	No	Yes	Yes	Yes	Yes	No	Yes	No			1027	5	20	0	18-24 yrs	18-24 yrs	Woman	No income	not reported	2	2
1028	1967	I consent, begin the study	Complete	Yes	Yes	Yes	Yes	Yes	Yes	Yes	Yes	Unchecked	No	Yes	No	Yes	No	No	Yes	Yes	Yes	Yes	Yes	Yes	No			1028	1	53	1	40+ yrs	40-59 yrs	Man	Employment	<10,000 zar	1	1
1030	1996	I consent, begin the study	Complete	No	Yes	Unchecked	Unchecked	Unchecked	Unchecked	Unchecked	Unchecked	Unchecked	Yes	Yes	No	Yes	No	No	Yes	Yes	Yes	No	Yes	Yes	No			1030	5	24	0	18-24 yrs	18-24 yrs	Man	Other income source	<10,000 zar	2	1
1032	2000	I consent, begin the study	Complete	Yes	Yes	Unchecked	Yes	Unchecked	Unchecked	Unchecked	Unchecked	Unchecked	Yes	Yes	No	No	Yes	No	Yes	Yes	Yes	Yes	Yes	Yes	No			1032	3	20	0	18-24 yrs	18-24 yrs	Man	No income	not reported	2	1
1034	1993	I consent, begin the study	Complete	Yes	Yes	Unchecked	Unchecked	Unchecked	Unchecked	Unchecked	Unchecked	Unchecked	No	Yes	No	Yes	No	No	Yes	Yes	Yes	Yes	Yes	Yes	No	-26.27497673034668	27.89459037780762	1034	4	27	0	25-39 yrs	25-39 yrs	Woman	Other income source	<10,000 zar	2	2
1035	1987	I consent, begin the study	Complete	Yes	Yes	Unchecked	Yes	Unchecked	Unchecked	Unchecked	Yes	Unchecked	No	Yes	No	Yes	No	No	Yes	Yes	No	Yes	Yes	Yes	No	-26.26913070678711	28.12361907958984	1035	4	32	0	25-39 yrs	25-39 yrs	Woman	Employment	10,000 - <40,000 zar	2	2
1036	1984	I consent, I wish to be contacted	Complete	Yes	Yes	Unchecked	Yes	Yes	Yes	Unchecked	Unchecked	Unchecked	No	Yes	No	No	Yes	No	Yes	Yes	No	No	No	Yes	No			1036	3	36	0	25-39 yrs	25-39 yrs	Man	No income	not reported	2	1
1037	1999	I consent, I wish to be contacted	Complete	Yes	Yes	Unchecked	Unchecked	Unchecked	Unchecked	Unchecked	Unchecked	Unchecked	Yes	Yes	No	Yes	No	No	Yes	Yes	Yes	Yes	Yes	Yes	No	-26.27500534057617	27.89449501037598	1037	4	21	0	18-24 yrs	18-24 yrs	Not disclosed	No income	not reported	2
1038	1987	I consent, I wish to be contacted	Complete	Yes	Yes	Unchecked	Yes	Yes	Yes	Unchecked	Yes	Unchecked	Yes	Yes	Yes	Yes	Yes	Yes	Yes	Yes	Yes	Yes	Yes	Yes	No	-26.88026237487793	26.61531448364258	1038	5	32	0	25-39 yrs	25-39 yrs	Woman	Other income source	<10,000 zar	2	2
1040	2001	I consent, begin the study	Complete	Yes	Yes	Unchecked	Yes	Unchecked	Unchecked	Unchecked	Unchecked	Unchecked	No	Yes	Yes	Yes	Yes	No	Yes	Yes	Yes	Yes	Yes	Yes	No			1040	6	18	0	18-24 yrs	18-24 yrs	Man	No income	not reported	2	1
1041	1979	I consent, begin the study	Complete	Yes	Yes	Yes	Yes	Yes	Yes	Yes	Yes	Unchecked	Yes	Yes	Yes	Yes	Yes	Yes	Yes	Yes	Yes	Yes	No	Yes	Yes			1041	6	41	1	40+ yrs	40-59 yrs	Man	No income	<10,000 zar	2	1
1042	1986	I consent, begin the study	Complete	Yes	Unchecked	Unchecked	Yes	Unchecked	Unchecked	Unchecked	Unchecked	Unchecked	Yes	Yes	No	Yes	No	Yes	Yes	Yes	Yes	Yes	Yes	Yes	No			1042	6	34	0	25-39 yrs	25-39 yrs	Woman	Employment	not reported	2	2
1044	1992	I consent, begin the study	Complete	Yes	Unchecked	Unchecked	Unchecked	Yes	Unchecked	Unchecked	Unchecked	Unchecked	Yes	Yes	Yes	Yes	No	No	Yes	Yes	Yes	Yes	Yes	Yes	Not Applicable	-26.00802612304688	27.97157669067383	1044	2	28	0	25-39 yrs	25-39 yrs	Woman	No income	not reported	2	2
1046	1992	I consent, begin the study	Complete	Yes	Yes	Yes	Yes	Yes	Yes	Yes	Unchecked	Unchecked	No	Yes	No	No	Not Applicable	Yes	Yes	Yes	No	No	Yes	No	Yes	-26.01219940185547	27.98402214050293	1046	3	27	0	25-39 yrs	25-39 yrs	Man	Other income source	>=70,000 zar	2	1
1047	1989	I consent, begin the study	Complete	Yes	Yes	Unchecked	Unchecked	Unchecked	Unchecked	Yes	Unchecked	Unchecked	Not Applicable	Yes	Not Applicable	Yes	Not Applicable	Not Applicable	Yes	Yes	Yes	No	Yes	Yes	No	-26.05917358398438	27.97814750671387	1047	0	30	0	25-39 yrs	25-39 yrs	Woman	Employment	10,000 - <40,000 zar	1	2
1048	1990	I consent, begin the study	Complete	Yes	Unchecked	Unchecked	Unchecked	Yes	Unchecked	Unchecked	Unchecked	Unchecked	No	Yes	Yes	No	Yes	Yes	Yes	Yes	Yes	Yes	Yes	Yes	Yes			1048	6					Man	Employment	not reported	2	1
1049	1997	I consent, begin the study	Complete	Yes	Unchecked	Unchecked	Yes	Unchecked	Unchecked	Unchecked	Unchecked	Unchecked	Yes	Yes	No	Yes	No	No	Yes	Yes	Yes	Yes	Yes	Yes	No	-26.90419960021973	26.65884780883789	1049	4	23	0	18-24 yrs	18-24 yrs	Woman	No income	not reported	2	2
1050	1983	I consent, begin the study	Complete	Yes	Yes	Yes	Yes	Yes	Yes	Yes	Yes	Unchecked	No	Yes	No	Yes	Yes	No	Yes	Yes	No	Yes	Yes	Yes	No			1050	2	36	0	25-39 yrs	25-39 yrs	Man	Other income source	not reported	2	1
1051	1989	I consent, begin the study	Complete	Yes	Yes	Yes	Yes	Unchecked	Unchecked	Unchecked	Unchecked	Unchecked	No	Yes	No	Yes	No	No	Yes	Yes	No	Yes	Yes	Yes	No			1051	3	30	0	25-39 yrs	25-39 yrs	Woman	Employment	<10,000 zar	2	2
1056	1988	I consent, begin the study	Complete	Yes	Unchecked	Yes	Yes	Yes	Unchecked	Yes	Yes	Unchecked	No	Yes	Yes	Yes	No	Yes	Yes	Yes	Yes	Yes	Yes	Yes	No			1056	5	31	0	25-39 yrs	25-39 yrs	Woman	Employment	<10,000 zar	2	2
1057	1971	I consent, begin the study	Complete	Yes	Yes	Yes	Yes	Yes	Unchecked	Yes	Unchecked	Unchecked	No	Yes	No	Yes	No	No	Yes	Yes	No	Yes	Yes	Yes	No	-25.91764450073242	28.13517761230469	1057	3	49	1	40+ yrs	40-59 yrs	Woman	Employment	>=70,000 zar	2	2
1059	1967	I consent, I wish to be contacted	Complete	Yes	Yes	Unchecked	Yes	Yes	Unchecked	Yes	Unchecked	Unchecked	No	Yes	No	Yes	No	No	Yes	No	No	Yes	Yes	Yes	No	-26.18399047851563	28.19050407409668	1059	4	53	1	40+ yrs	40-59 yrs	Man	Employment	not reported	2	1
1061	1966	I consent, begin the study	Complete	Yes	Yes	Unchecked	Yes	Yes	Unchecked	Yes	Unchecked	Unchecked	No	Yes	No	Yes	No	No	Yes	Yes	Yes	Yes	Yes	No	No	-25.65157318115234	28.09038162231445	1061	6	53	1	40+ yrs	40-59 yrs	Man	Employment	40,000 - <70,0000 zar	2	1
1062	1977	I consent, I wish to be contacted	Complete	Yes	Unchecked	Unchecked	Unchecked	Unchecked	Unchecked	Yes	Unchecked	Unchecked	Yes	Yes	Not Applicable	Yes	Not Applicable	No	Yes	Yes	Yes	Yes	Not Applicable	Not Applicable	Not Applicable	-26.49065399169922	27.83811569213867	1062	5	43	1	40+ yrs	40-59 yrs	Man	No income		2	1
1063	1992	I consent, begin the study	Complete	Yes	Unchecked	Yes	Yes	Unchecked	Unchecked	Unchecked	Unchecked	Unchecked	No	Yes	No	Yes	No	No	Yes	Yes	Yes	No	Yes	Yes	No			1063	0	27	0	25-39 yrs	25-39 yrs	Man	Employment	40,000 - <70,0000 zar	1	1
1064	1990	I consent, begin the study	Complete	Yes	Unchecked	Yes	Yes	Unchecked	Unchecked	Yes	Yes	Unchecked	No	Yes	No	Yes	No	No	Yes	Yes	Yes	Yes	No	Yes	No			1064	3	30	0	25-39 yrs	25-39 yrs	Man	Employment	<10,000 zar	2	1
1065	1984	I consent, begin the study	Complete	Yes	Unchecked	Unchecked	Yes	Yes	Unchecked	Unchecked	Unchecked	Unchecked	No	Yes	No	Yes	No	No	Yes	Yes	No	Yes	Yes	Yes	No			1065	2	36	0	25-39 yrs	25-39 yrs	Woman	Employment	<10,000 zar	2	2
1066	1990	I consent, begin the study	Complete	Yes	Unchecked	Yes	Yes	Yes	Unchecked	Unchecked	Yes	Unchecked	No	Yes	No	Yes	Yes	Not Applicable	Yes	Yes	Yes	Yes	Yes	Yes	No			1066	5	29	0	25-39 yrs	25-39 yrs	Woman	Employment	10,000 - <40,000 zar	2	2
1067	1979	I consent, begin the study	Complete	Yes	Yes	Unchecked	Yes	Unchecked	Unchecked	Yes	Yes	Unchecked	No	Yes	Yes	Yes	Yes	Yes	Yes	Yes	Yes	Yes	Yes	Yes	Yes			1067	3	40	1	40+ yrs	40-59 yrs	Woman	Employment	10,000 - <40,000 zar	2	2
1068	1989	I consent, begin the study	Complete	Yes	Yes	Yes	Yes	Yes	Yes	Yes	Yes	Unchecked	No	Yes	No	Yes	No	No	Yes	Yes	Yes	Yes	Yes	Yes	No			1068	3	30	0	25-39 yrs	25-39 yrs	Woman	Employment	10,000 - <40,000 zar	2	2
1070	1975	I consent, begin the study	Complete	Yes	Yes	Yes	Yes	Yes	Yes	Yes	Unchecked	Unchecked	Yes	Yes	Yes	Yes	Yes	Yes	Yes	Yes	No	Yes	Yes	Yes	Yes			1070	6	45	1	40+ yrs	40-59 yrs	Man	Employment	40,000 - <70,0000 zar	2	1
1071	1981	I consent, begin the study	Complete	Yes	Yes	Unchecked	Unchecked	Unchecked	Unchecked	Unchecked	Unchecked	Unchecked	No	Yes	Not Applicable	Yes	Not Applicable	Not Applicable	Yes	Yes	Yes	Yes	Yes	Yes	Not Applicable			1071	6	38	0	25-39 yrs	25-39 yrs	Woman	Other income source	10,000 - <40,000 zar	2	2
1072	1990	I consent, begin the study	Complete	Yes	Unchecked	Unchecked	Yes	Unchecked	Unchecked	Unchecked	Unchecked	Unchecked	No	Yes	No	Yes	No	No	Yes	Yes	Yes	Yes	Yes	Yes	No	-25.69455718994141	27.25893592834473	1072	1	29	0	25-39 yrs	25-39 yrs	Woman	Other income source	not reported	1	2
1073	1991	I consent, I wish to be contacted	Complete	Yes	Yes	Yes	Yes	Yes	Unchecked	Unchecked	Unchecked	Unchecked	No	Yes	Yes	Yes	No	No	Yes	Yes	No	Yes	Yes	Yes	No	-26.10364151000977	27.79944038391113	1073	2	29	0	25-39 yrs	25-39 yrs	Woman	Employment	<10,000 zar	2	2
1074	1987	I consent, begin the study	Complete	Yes	Yes	Unchecked	Unchecked	Unchecked	Unchecked	Unchecked	Unchecked	Unchecked		Yes	Yes	Yes	Yes	Yes	Yes	Yes	Yes	Yes	Yes	Yes	Yes			1074	4	33	0	25-39 yrs	25-39 yrs	Woman	Employment	10,000 - <40,000 zar	2	2
1075	1991	I consent, begin the study	Complete	Yes	Yes	Unchecked	Yes	Unchecked	Unchecked	Yes	Yes	Unchecked	No	Yes	No		No	No	Yes	Yes	No	Yes	No	Yes	No	-26.36626052856445	28.39531517028809	1075	5	28	0	25-39 yrs	25-39 yrs	Not disclosed	Employment	<10,000 zar	2
1076	1976	I consent, begin the study	Complete	Yes	Unchecked	Unchecked	Yes	Yes	Unchecked	Yes	Yes	Unchecked	No	Yes	No	Yes	No	No	No	Yes	No	Yes	Yes	Yes	No			1076	1	44	1	40+ yrs	40-59 yrs	Woman	Employment	40,000 - <70,0000 zar	1	2
1078	1991	I consent, begin the study	Complete	Yes	Unchecked	Yes	Yes	Unchecked	Yes	Unchecked	Yes	Unchecked	No	Yes	Yes	Yes	No	No	Yes	Yes	Yes	Yes	Yes	Yes	No			1078	1	29	0	25-39 yrs	25-39 yrs	Woman	Employment	10,000 - <40,000 zar	1	2
1079	1978	I consent, begin the study	Complete	Yes	Unchecked	Unchecked	Yes	Unchecked	Unchecked	Unchecked	Unchecked	Unchecked	Yes	Yes	Yes	Yes	Yes	No	Yes	Yes	No	Yes	Yes	Yes	Yes	-25.75588798522949	28.19503402709961	1079	4	41	1	40+ yrs	40-59 yrs	Woman	Employment	10,000 - <40,000 zar	2	2
1080	1990	I consent, begin the study	Complete	Yes	Yes	Yes	Yes	Unchecked	Unchecked	Unchecked	Unchecked	Unchecked	No	Yes	No	Yes	Yes	No	Yes	Yes	No	Yes	No	Yes	No	-26.28929710388184	28.27696418762207	1080	3	29	0	25-39 yrs	25-39 yrs	Woman	Employment	<10,000 zar	2	2
1081	1957	I consent, begin the study	Complete	Yes	Yes	Unchecked	Yes	Yes	Unchecked	Yes	Unchecked	Unchecked	No	Yes	No	Yes	No	No	No	Yes	No	Yes	Yes	No	No			1081	1	63	1	40+ yrs	60+ yrs	Woman	Other income source	10,000 - <40,000 zar	1	2
1082	1995	I consent, begin the study	Complete	Yes	Yes	Yes	Yes	Yes	Yes	Yes	Yes	Unchecked	Yes	Yes	Yes	Yes	Yes	Yes	Yes	Yes	Yes	Yes	Not Applicable	Yes	Not Applicable	-26.49065399169922	27.83811569213867	1082	4	25	0	25-39 yrs	25-39 yrs	Man	Employment	not reported	2	1
1083	1997	I consent, I wish to be contacted	Complete	Yes	Unchecked	Unchecked	Yes	Yes	Unchecked	Yes	Unchecked	Unchecked	Yes	Yes	Yes	Yes	Yes	Yes	Yes	Yes	Yes	Yes	Yes	Yes	Yes	-26.49065399169922	27.83811569213867	1083	5	22	0	18-24 yrs	18-24 yrs	Woman	No income	not reported	2	2
1084	1993	I consent, begin the study	Complete	Yes	Yes	Yes	Yes	Unchecked	Unchecked	Yes	Yes	Unchecked	Yes	Yes	Yes	Yes	Yes	Yes	Yes	Yes	Yes	Yes	Yes	Yes	No	-26.49065399169922	27.83811569213867	1084	5	27	0	25-39 yrs	25-39 yrs	Man	Employment	10,000 - <40,000 zar	2	1
1085	1983	I consent, begin the study	Complete	Yes	Yes	Unchecked	Yes	Unchecked	Unchecked	Unchecked	Unchecked	Unchecked	No	Yes	Yes	Yes	Yes	No	Yes	Yes	Yes	Yes	Yes	Yes	No			1085	2	37	0	25-39 yrs	25-39 yrs	Man	Employment	<10,000 zar	2	1
1088	1996	I consent, begin the study	Complete	Yes	Yes	Yes	Unchecked	Yes	Unchecked	Unchecked	Unchecked	Unchecked	No	Yes	No	Not Applicable	No	No	Yes	Yes	No	Yes	Yes	Yes	No			1088	2	23	0	18-24 yrs	18-24 yrs	Woman	No income	not reported	2	2
1089	1988	I consent, begin the study	Complete		Yes	Unchecked	Yes	Yes	Unchecked	Yes	Unchecked	Unchecked	No	Yes	No	Yes	No	No	Yes	Yes	Yes	Yes	No	Yes	No			1089	2	32	0	25-39 yrs	25-39 yrs	Man	Employment	<10,000 zar	2	1
1090	1988	I consent, begin the study	Complete	Yes	Yes	Yes	Yes	Yes	Yes	Yes	Yes	Unchecked	No	Yes	No	Yes	No	No	Yes	Yes	Yes	Yes	Yes	Yes	No			1090	0	32	0	25-39 yrs	25-39 yrs	Man	No income	not reported	1	1
1091	1991	I consent, I wish to be contacted	Complete	Yes	Yes	Yes	Yes	Yes	Yes	Yes	Yes	Unchecked	No	Yes	Yes	Yes	No	No	Yes	Yes	Yes	Yes	Yes	Yes	Yes	-26.49065399169922	27.83811569213867	1091	6	29	0	25-39 yrs	25-39 yrs	Man	No income	10,000 - <40,000 zar	2	1
1092	1987	I consent, begin the study	Complete	Yes	Yes	Yes	Yes	Yes	Yes	Yes	Yes	Unchecked	No	Yes	No	Yes	No	No	Yes	Yes	Yes	Yes	Yes	Yes	No			1092	1	33	0	25-39 yrs	25-39 yrs	Man	Employment	<10,000 zar	1	1
1094	2001	I consent, I wish to be contacted	Complete	Yes	Unchecked	Yes	Unchecked	Unchecked	Unchecked	Unchecked	Unchecked	Unchecked	Yes	Yes	Yes	Yes	No	No	Yes	Yes	Yes	Yes	Yes	Yes	No	-26.48995780944824	27.83828544616699	1094	5	19	0	18-24 yrs	18-24 yrs	Man	No income	not reported	2	1
1095	1981	I consent, begin the study	Complete	Yes	Yes	Yes	Yes	Yes	Yes	Yes	Yes	Unchecked	No	Yes	No	Yes	No	No	Yes	Yes	Yes	Yes	Yes	Yes	No			1095	1	39	0	25-39 yrs	25-39 yrs	Man	Employment	<10,000 zar	1	1
1097	1990	I consent, begin the study	Complete	Yes	Yes	Unchecked	Yes	Unchecked	Unchecked	Unchecked	Unchecked	Unchecked	Yes	Yes	Yes	Yes	No	No	Yes	Yes	Yes	Yes	Yes	Yes	No	-25.78306198120117	28.27556610107422	1097	5	30	0	25-39 yrs	25-39 yrs	Woman	Employment	<10,000 zar	2	2
1098	1989	I consent, begin the study	Complete	Yes	Yes	Yes	Unchecked	Unchecked	Yes	Yes	Yes	Unchecked	No	Yes	No	Yes	No	No	Yes	Yes	No	No	Yes	Yes	No	-26.02155494689941	27.99820327758789	1098	2	30	0	25-39 yrs	25-39 yrs	Woman	Employment	>=70,000 zar	2	2
1099	1975	I consent, begin the study	Complete	Yes	Yes	Unchecked	Yes	Yes	Yes	Yes	Yes	Unchecked	No	Yes	No	Yes	No	Yes	Yes	Yes	Yes	Yes	Yes	Yes	No			1099	0	45	1	40+ yrs	40-59 yrs	Man	Employment	<10,000 zar	1	1
1100	1985	I consent, begin the study	Complete	Yes	Yes	Yes	Yes	Yes	Unchecked	Yes	Unchecked	Unchecked	No	Yes	Yes	Yes	No	No	Yes	Yes	Yes	Yes	Yes	Yes	Yes			1100	5	35	0	25-39 yrs	25-39 yrs	Woman	Other income source	not reported	2	2
1101	1978	I consent, begin the study	Complete	Yes	Yes	Yes	Yes	Yes	Yes	Yes	Yes	Unchecked	No	Yes	No	Yes	No	Yes	Yes	Yes	Yes	Yes	Yes	Yes	No			1101	0	42	1	40+ yrs	40-59 yrs	Woman	No income	not reported	1	2
1102	1986	I consent, begin the study	Complete	Yes	Yes	Yes	Yes	Yes	Yes	Yes	Unchecked	Unchecked	No	Yes	No	Yes	No	No	Yes	Yes	Yes	Yes	Yes	Yes	No			1102	0	34	0	25-39 yrs	25-39 yrs	Man	Employment	<10,000 zar	1	1
1103	1983	I consent, begin the study	Complete	Yes	Yes	Yes	Yes	Yes	Yes	Yes	Yes	Unchecked	No	Yes	No	Yes	No	No	Yes	Yes	Yes	Yes	Yes	Yes	No			1103	0	37	0	25-39 yrs	25-39 yrs	Man	Employment	<10,000 zar	1	1
1104	1981	I consent, begin the study	Complete	Yes	Yes	Yes	Unchecked	Unchecked	Unchecked	Unchecked	Unchecked	Unchecked	No	Yes	No	Yes	No	No	Yes	Yes	No	Yes	Yes	Yes	No			1104	0	39	0	25-39 yrs	25-39 yrs	Woman	Employment	10,000 - <40,000 zar	1	2
1105	1983	I consent, begin the study	Complete	Yes	Yes	Yes	Yes	Yes	Yes	Yes	Yes	Unchecked	No	Yes	No	Yes	No	No	Yes	Yes	Yes	Yes	Yes	Yes	No			1105	1	37	0	25-39 yrs	25-39 yrs	Man	Employment	<10,000 zar	1	1
1106	1994	I consent, begin the study	Complete	Yes	Yes	Yes	Yes	Unchecked	Unchecked	Yes	Yes	Unchecked	No	Yes	No	Yes	No	No	Yes	Yes	Yes	Yes	No	No	No	-26.83341979980469	26.70415306091309	1106	3	25	0	25-39 yrs	25-39 yrs	Woman	Employment	10,000 - <40,000 zar	2	2
1107	1997	I consent, begin the study	Complete	Yes	Yes	Unchecked	Unchecked	Unchecked	Unchecked	Unchecked	Unchecked	Unchecked	Yes	Yes	No	Yes	No	No	Yes	Yes	Yes	Yes	Yes	Yes	No	-26.19334220886231	28.04550361633301	1107	3	24	0	18-24 yrs	18-24 yrs	Woman	No income	10,000 - <40,000 zar	2	2
1108	2001	I consent, begin the study	Complete	Yes	Yes	Unchecked	Unchecked	Unchecked	Unchecked	Unchecked	Unchecked	Unchecked	No	Yes	Yes	Yes	No	No	Yes	Yes	Yes	Yes	No	Yes	No			1108	4	19	0	18-24 yrs	18-24 yrs	Man	No income	not reported	2	1
1109	1997	I consent, begin the study	Complete	Yes	Yes	Yes	Yes	Yes	Yes	Yes	Yes	Unchecked	No	Yes	No	Yes	No	No	Yes	Yes	No	No	Yes	Yes	No			1109	1	23	0	18-24 yrs	18-24 yrs	Man	Other income source	not reported	1	1
1110	1981	I consent, begin the study	Complete	Yes	Yes	Yes	Yes	Unchecked	Unchecked	Unchecked	Unchecked	Unchecked	No	Yes	No	Yes	No	No	Yes	Yes	Yes	No	Yes	Yes	No			1110	3	39	0	25-39 yrs	25-39 yrs	Man	Employment	40,000 - <70,0000 zar	2	1
1111	1991	I consent, begin the study	Complete	Yes	Yes	Unchecked	Yes	Yes	Yes	Unchecked	Unchecked	Unchecked	Yes	Yes	Not Applicable	Not Applicable	Not Applicable	No	Yes	Yes	Yes	Yes	Yes	Yes	Not Applicable			1111	2	29	0	25-39 yrs	25-39 yrs	Man	No income	not reported	2	1
1114	2000	I consent, begin the study	Complete	Yes	Yes	Unchecked	Yes	Unchecked	Unchecked	Yes	Unchecked	Unchecked	Yes	Yes	No	No	No	No	No	No	Yes	Yes	Yes	No	No			1114	5	20	0	18-24 yrs	18-24 yrs	Man	No income	not reported	2	1
1116	1988	I consent, begin the study	Complete	Yes	Yes	Unchecked	Unchecked	Unchecked	Unchecked	Unchecked	Unchecked	Unchecked	No	Yes	Not Applicable	Yes	No	No	Yes	Yes	Not Applicable	Yes		Not Applicable	No	-26.27544975280762	27.89446640014648	1116	4	32	0	25-39 yrs	25-39 yrs	Man	Employment	<10,000 zar	2	1
1117	1999	I consent, begin the study	Complete	Yes	Yes	Unchecked	Unchecked	Unchecked	Unchecked	Unchecked	Unchecked	Unchecked	No	Yes	No	Yes	No	No	Yes	Yes	Yes	Yes	Yes	Yes	No			1117	4	20	0	18-24 yrs	18-24 yrs	Man	No income	not reported	2	1
1118	1992	I consent, begin the study	Complete	Yes	Unchecked	Unchecked	Yes	Unchecked	Unchecked	Unchecked	Unchecked	Unchecked	Yes	Yes	Yes	Yes	Yes	Yes			Yes	Yes	Yes	Yes	Yes	-26.27539253234863	27.89452934265137	1118	2	27	0	25-39 yrs	25-39 yrs	Woman	No income	not reported	2	2
1119	1980	I consent, begin the study	Complete	Yes	Unchecked	Unchecked	Yes	Unchecked	Unchecked	Unchecked	Unchecked	Unchecked	No	Yes	Yes	Yes	Yes	No	Yes	Yes	Yes	Yes	Yes	Yes	No	-26.04024505615234	28.1407642364502	1119	3	40	1	40+ yrs	40-59 yrs	Man	Employment	>=70,000 zar	2	1
1120	1991	I consent, begin the study	Complete	Yes	Yes	Unchecked	Yes	Unchecked	Unchecked	Yes	Unchecked	Unchecked	No	Yes	No	Yes	No	No	Yes	No	Yes	Yes	Yes	Yes	No			1120	1	29	0	25-39 yrs	25-39 yrs	Man	No income	<10,000 zar	1	1
1121	1977	I consent, begin the study	Complete	Yes	Yes	Yes	Yes	Yes	Unchecked	Yes	Unchecked	Unchecked	No	Yes	Yes	Yes	No	No	Yes	Yes	Yes	Yes	Yes	Yes	No			1121	1	43	1	40+ yrs	40-59 yrs	Man	Employment	10,000 - <40,000 zar	1	1
1126	1980	I consent, begin the study	Complete	Yes	Yes	Yes	Yes	Yes	Yes	Yes	Yes	Unchecked	No	Yes	No	Yes	No	No	Yes	Yes	Yes	Yes	Yes	Yes	No			1126	0	40	1	40+ yrs	40-59 yrs	Man	Employment	<10,000 zar	1	1
1127	1997	I consent, I wish to be contacted	Complete	Yes	Unchecked	Unchecked	Yes	Unchecked	Unchecked	Unchecked	Unchecked	Unchecked	Yes	Yes	No	Yes	No	No	Yes	Yes	Yes	Yes	Yes		No	-26.13167762756348	28.43109703063965	1127	2	22	0	18-24 yrs	18-24 yrs	Woman	No income	<10,000 zar	2	2
1128	1969	I consent, begin the study	Complete	Yes	Unchecked	Yes	Yes	Yes	Unchecked	Unchecked	Unchecked	Unchecked	No	Yes	No	Yes	No	No	Yes	Yes	Yes	Yes	Yes	Yes	Yes	-25.76999092102051	28.09216499328613	1128	1	51	1	40+ yrs	40-59 yrs	Woman	Employment	40,000 - <70,0000 zar	1	2
1129	1991	I consent, begin the study	Complete	Yes	Yes	Yes	Yes	Yes	Yes	Unchecked	Yes	Unchecked	Yes	Yes	Yes	Yes	Yes	No	Yes	Yes	Yes	Yes	Yes	Yes		-25.84390640258789	25.61787796020508	1129	5	28	0	25-39 yrs	25-39 yrs	Not disclosed	Other income source	<10,000 zar	2
1130	1978	I consent, begin the study	Complete	Yes	Unchecked	Unchecked	Unchecked	Unchecked	Unchecked	Unchecked	Yes	Unchecked	Yes	Yes	No	Yes	No	No	Yes	Yes	Yes	Yes	Yes	Yes	No	-26.27948188781738	27.98898887634277	1130	2	42	1	40+ yrs	40-59 yrs	Woman	Employment	10,000 - <40,000 zar	2	2
1132	1989	I consent, begin the study	Complete	Yes	Yes	Unchecked	Yes	Yes	Unchecked	Unchecked	Yes	Unchecked	No	Yes	No	Yes	No	No	Yes	No	Yes	Yes	No	Yes	No			1132	2	30	0	25-39 yrs	25-39 yrs	Not disclosed	Employment	not reported	2
1133	1970	I consent, begin the study	Complete	Yes	Yes	Unchecked	Yes	Yes	Unchecked	Yes	Unchecked	Unchecked	No	No	No	Yes	No	No	No	Yes	No	No	Not Applicable	No	No			1133	0	49	1	40+ yrs	40-59 yrs	Woman	Employment	>=70,000 zar	1	2
1134	1988	I consent, begin the study	Complete	Yes	Yes	Yes	Yes	Unchecked	Unchecked	Yes	Yes	Unchecked	Yes	Yes	No	Yes	No	No	Yes	Yes	No	Yes	Yes	Yes	No			1134	3	32	0	25-39 yrs	25-39 yrs	Woman	Employment	10,000 - <40,000 zar	2	2
1135	1986	I consent, begin the study	Complete	Yes	Yes	Yes	Yes	Yes	Unchecked	Yes	Yes	Unchecked	No	Yes	Yes	Yes	No	No	Yes	Yes	Yes	Yes	Yes	Yes	No			1135	1	34	0	25-39 yrs	25-39 yrs	Woman	Other income source	not reported	1	2
1136	1976	I consent, begin the study	Complete	Yes	Unchecked	Yes	Yes	Unchecked	Unchecked	Unchecked	Unchecked	Unchecked	No	Yes	No	Yes	No	No	Yes	Yes	No	Yes	Yes	Yes	No	-26.30380439758301	27.75181388854981	1136	3	43	1	40+ yrs	40-59 yrs	Woman	No income	not reported	2	2
1137	1987	I consent, begin the study	Complete	Yes	Yes	Unchecked	Yes	Yes	Unchecked	Yes	Yes	Unchecked	No	Yes	No	Yes	No	No	Yes	Yes	Yes	Yes	Yes	Yes	No	-26.88156890869141	26.56706809997559	1137	1	33	0	25-39 yrs	25-39 yrs	Man	No income	not reported	1	1
1138	1994	I consent, begin the study	Complete	Yes	Unchecked	Yes	Unchecked	Unchecked	Unchecked	Unchecked	Unchecked	Unchecked	No	Yes	No	Yes	No	No	Yes	Yes	Yes	Yes	Yes	Yes	No	-26.17547607421875	28.04191207885742	1138	5	26	0	25-39 yrs	25-39 yrs	Man	Employment	10,000 - <40,000 zar	2	1
1141	1987	I consent, I wish to be contacted	Complete	Yes	Yes	Yes	Yes	Yes	Yes	Yes	Unchecked	Unchecked	No	Yes	No	Yes	No	No	Yes	Yes	Yes	Yes	Yes	Yes	No	-26.08385276794434	27.92912292480469	1141	2	33	0	25-39 yrs	25-39 yrs	Woman	Employment	10,000 - <40,000 zar	2	2
1142	1986	I consent, begin the study	Complete	Yes	Yes	Yes	Unchecked	Yes	Unchecked	Unchecked	Unchecked	Unchecked	Yes	Yes	Not Applicable	Yes	Not Applicable	Yes	Yes	Yes	Yes	Yes	Yes	Yes	No			1142	3	33	0	25-39 yrs	25-39 yrs	Man	No income		2	1
1143	1997	I consent, begin the study	Complete	Yes	Yes	Yes	Yes	Yes	Yes	Yes	Yes	Unchecked	No	Yes	No	Yes	No	No	Yes	Yes	Yes	Yes	Yes	Yes	No			1143	6	23	0	18-24 yrs	18-24 yrs	Woman	No income	<10,000 zar	2	2
1144	1995	I consent, I wish to be contacted	Complete	Yes	Yes	Yes	Yes	Yes	Unchecked	Yes	Yes	Unchecked	No	Yes	Yes	Yes	No	No	Yes	Yes			Yes	Not Applicable	No	-26.2425651550293	28.03745841979981	1144	4					Woman	Employment	<10,000 zar	2	2
1145	2000	I consent, begin the study	Complete	Yes	Unchecked	Unchecked	Yes	Unchecked	Unchecked	Unchecked	Unchecked	Unchecked	No	Yes	No	Yes	No	No	Yes	Yes	Yes	Yes	Yes	Not Applicable	No	-26.34971809387207	28.13622283935547	1145	4	20	0	18-24 yrs	18-24 yrs	Woman	No income	not reported	2	2
1146	1999	I consent, I wish to be contacted	Complete	Yes	Unchecked	Yes	Unchecked	Unchecked	Unchecked	Unchecked	Unchecked	Unchecked	Yes	Yes	Yes	Yes	No	No	Yes	Yes		Yes	Yes	No	No	-26.36395645141602	28.12668800354004	1146	2	21	0	18-24 yrs	18-24 yrs	Woman	Other income source	not reported	2	2
1147	1975	I consent, begin the study	Complete	Yes	Yes	Yes	Yes	Yes	Yes	Yes	Yes	Unchecked	No	Yes	No	Yes	No	No	Yes	Yes	Yes	Yes	Yes	Yes	No			1147	2	45	1	40+ yrs	40-59 yrs	Man	Employment	<10,000 zar	2	1
1148	1983	I consent, begin the study	Complete	Yes	Yes	Unchecked	Yes	Unchecked	Unchecked	Yes	Unchecked	Unchecked	No	Yes	No	Yes	No	No	No	Yes	Yes	Yes	Not Applicable	No	No			1148	3	37	0	25-39 yrs	25-39 yrs	Woman	Employment	40,000 - <70,0000 zar	2	2
1149	1992	I consent, I wish to be contacted	Complete	Yes	Yes	Unchecked	Yes	Yes	Unchecked	Unchecked	Unchecked	Unchecked	Yes	Yes	No	Yes	No	No	Yes	Yes	No	Yes	Yes	Yes	No	-25.34467124938965	28.23676300048828	1149	3	27	0	25-39 yrs	25-39 yrs	Woman	No income	not reported	2	2
1150	1974	I consent, begin the study	Complete	Yes	Yes	Yes	Yes	Yes	Yes	Yes	Yes	Unchecked	No	Yes	No	Yes	No	Yes	Yes	Yes	Yes	Yes	Yes	Yes	No			1150	0	46	1	40+ yrs	40-59 yrs	Woman	No income	not reported	1	2
1152	2000	I consent, begin the study	Complete	Yes	Yes	Unchecked	Yes	Unchecked	Unchecked	Yes	Unchecked	Unchecked	No	Yes	Yes	Yes	No	No	Yes	Yes	Yes	Yes	No	Not Applicable	No			1152	2	19	0	18-24 yrs	18-24 yrs	Woman	No income	not reported	2	2
1153	1973	I consent, begin the study	Complete	Yes	Yes	Unchecked	Yes	Yes	Unchecked	Yes	Yes	Unchecked	No	Yes	No	Yes	No	No	Yes	Yes	Yes	Yes	Yes	Yes	No	-26.27268600463867	27.96931266784668	1153	3	47	1	40+ yrs	40-59 yrs	Man	Employment	10,000 - <40,000 zar	2	1
1156	1987	I consent, begin the study	Complete		Unchecked	Unchecked	Unchecked	Unchecked	Unchecked	Unchecked	Unchecked	Unchecked														-26.06002807617188	27.92259979248047	1156	0								1
1158	1965	I consent, begin the study	Complete	Yes	Unchecked	Unchecked	Yes	Yes	Unchecked	Yes	Yes	Unchecked	Yes	Yes	Yes	Yes	Yes	No	Yes	Yes	Yes	Yes	No	No	Yes	-26.48691177368164	27.83828544616699	1158	6	55	1	40+ yrs	40-59 yrs	Woman	Employment	10,000 - <40,000 zar	2	2
1159	1976	I consent, I wish to be contacted	Complete	Yes	Yes	Unchecked	Unchecked	Unchecked	Unchecked	Unchecked	Unchecked	Unchecked	Yes	Yes	Yes	Yes	No	No	Yes	No	Yes	Yes	Yes	Yes	No			1159	2	43	1	40+ yrs	40-59 yrs	Man	No income	<10,000 zar	2	1
1161	1999	I consent, begin the study	Complete	Yes	Yes	Unchecked	Yes	Yes	Unchecked	Yes	Unchecked	Unchecked	Not Applicable	Yes	Yes	Yes	No	No	Yes	Yes	Yes	Yes	Yes	No	Yes	-26.8665714263916	26.65126991271973	1161	5	21	0	18-24 yrs	18-24 yrs	Woman	Other income source	<10,000 zar	2	2
1162	2000	I consent, I wish to be contacted	Complete	Yes	Yes	Yes	Yes	Yes	Unchecked	Unchecked	Yes	Unchecked	Yes	Yes	Yes	Yes	No	No	Yes	Yes	No	Yes	No	Yes	No			1162	5	20	0	18-24 yrs	18-24 yrs	Woman	Other income source	<10,000 zar	2	2
1163	1995	I consent, I wish to be contacted	Complete	Yes	Yes	Unchecked	Unchecked	Unchecked	Unchecked	Unchecked	Unchecked	Unchecked	Yes	Yes	Yes	Yes	No	No	Yes	Yes	Yes	Yes	Yes	Yes	No	-26.60693740844727	24.17756271362305	1163	4	25	0	25-39 yrs	25-39 yrs	Not disclosed	Employment	<10,000 zar	2
1164	1990	I consent, I wish to be contacted	Complete	Yes	Unchecked	Unchecked	Yes	Unchecked	Unchecked	Unchecked	Unchecked	Unchecked	Yes	Yes	Yes	Yes	Yes	No	Yes	Yes	Yes	Yes	Yes	Yes	No			1164	5	29	0	25-39 yrs	25-39 yrs	Woman	Employment	10,000 - <40,000 zar	2	2
1167	1998	I consent, begin the study	Complete	Yes	Yes	Yes	Yes	Yes	Unchecked	Unchecked	Unchecked	Unchecked	Yes	Yes	Yes	Yes	Yes	Yes	Yes	Yes	Yes	Yes	Yes	Yes	Yes	-26.49177742004395	24.34658622741699	1167	6	22	0	18-24 yrs	18-24 yrs	Man	No income	not reported	2	1
1168	1998	I consent, I wish to be contacted	Complete	No	Yes	Unchecked	Yes	Yes	Unchecked	Yes	Unchecked	Unchecked	No	Yes	Yes	Yes	Yes	No	Yes	Yes	Yes	Yes	Yes	Yes	No	-25.56014060974121	27.23533821105957	1168	6	22	0	18-24 yrs	18-24 yrs	Woman	Employment	10,000 - <40,000 zar	2	2
1169	1993	I consent, begin the study	Complete	Yes	Unchecked	Unchecked	Yes	Unchecked	Unchecked	Unchecked	Unchecked	Unchecked	No	Yes	Yes	Yes	No	No	Yes	Yes	Yes	Yes	Yes	Yes	No	-26.58323478698731	24.17534637451172	1169	3					Woman	Other income source	<10,000 zar	2	2
1170	1999	I consent, begin the study	Complete	Yes	Unchecked	Yes	Yes	Yes	Unchecked	Unchecked	Yes	Unchecked	No	Yes	Yes	Yes	No	No	Yes	Yes	Yes	Yes	Yes	Yes	No			1170	1	21	0	18-24 yrs	18-24 yrs	Man	Other income source	<10,000 zar	1	1
1171	1982	I consent, begin the study	Complete	Yes	Yes	Yes	Yes	Yes	Unchecked	Yes	Yes	Unchecked	No	Yes	No	Yes	No	No	Yes	Yes	Yes	Yes	Yes	Yes	No			1171	1	38	0	25-39 yrs	25-39 yrs	Man	Employment	<10,000 zar	1	1
1172	1990	I consent, begin the study	Complete	Yes	Yes	Yes	Yes	Yes	Yes	Yes	Yes	Unchecked	No	Yes	Yes	Yes	No	No	Yes	Yes	Yes	Yes	Yes	Yes	No			1172	1	30	0	25-39 yrs	25-39 yrs	Man	No income	not reported	1	1
1174	2001	I consent, begin the study	Complete	Yes	Unchecked	Unchecked	Yes	Unchecked	Unchecked	Unchecked	Unchecked	Unchecked	Yes	Yes	No	Yes	Not Applicable	Not Applicable	Yes	Yes	Not Applicable	Yes	Yes	Yes	Yes			1174	6	18	0	18-24 yrs	18-24 yrs	Man	Other income source	not reported	2	1
1175	1985	I consent, begin the study	Complete	Yes	Yes	Yes	Yes	Yes	Yes	Yes	Yes	Unchecked	No	Yes	Yes	Yes	No	No	Yes	Yes	Yes	Yes	Yes	Yes	No			1175	1	35	0	25-39 yrs	25-39 yrs	Man	Employment	10,000 - <40,000 zar	1	1
1176	1978	I consent, begin the study	Complete	Yes	Yes	Yes	Yes	Yes	Yes	Yes	Yes	Unchecked	No	Yes	Yes	Yes	No	No	Yes	Yes	Yes	Yes	Yes	Yes	No			1176	1	42	1	40+ yrs	40-59 yrs	Man	No income	not reported	1	1
1177	1986	I consent, begin the study	Complete	Yes	Yes	Yes	Yes	Yes	Yes	Yes	Yes	Unchecked	No	Yes	Yes	Yes	No	No	Yes	Yes	Yes	Yes	Yes	Yes	No			1177	1	34	0	25-39 yrs	25-39 yrs	Man	Employment	<10,000 zar	1	1
1178	1989	I consent, begin the study	Complete	Yes	Unchecked	Unchecked	Yes	Yes	Unchecked	Unchecked	Unchecked	Unchecked	No	Yes	No	Yes	No	No	Yes	Yes	Yes	Yes	Yes	Yes	No	-25.55934143066406	27.15476989746094	1178	3	31	0	25-39 yrs	25-39 yrs	Woman	Employment	<10,000 zar	2	2
1179	1988	I consent, begin the study	Complete	Yes	Yes	Yes	Yes	Yes	Yes	Yes	Yes	Unchecked	No	Yes	Yes	Yes	No	No	Yes	Yes	Yes	Yes	Yes	Yes	No			1179	1	32	0	25-39 yrs	25-39 yrs	Man	Employment	<10,000 zar	1	1
1180	1996	I consent, begin the study	Complete	Yes	Yes	Yes	Yes	Yes	Unchecked	Yes	Yes	Unchecked	Yes	Yes	Yes	Yes	No	No	Yes	Yes	Yes	Yes	No	Yes	No			1180	6	24	0	18-24 yrs	18-24 yrs	Not disclosed	Employment	10,000 - <40,000 zar	2
1182	1994	I consent, begin the study	Complete	Yes	Yes	Unchecked	Unchecked	Unchecked	Unchecked	Unchecked	Unchecked	Unchecked	Yes	Yes	Yes	Yes	No	No	Yes	Not Applicable	Not Applicable	Yes	Yes	Yes	No	-25.83921241760254	23.36104583740234	1182	3	25	0	25-39 yrs	25-39 yrs	Man	No income	not reported	2	1
1183	1984	I consent, begin the study	Complete	Yes	Yes	Yes	Yes	Yes	Yes	Yes	Yes	Unchecked	No	Yes	Yes	Yes	No	No	Yes	Yes	Yes	Yes	Yes	Yes	Yes			1183	1	36	0	25-39 yrs	25-39 yrs	Man	No income	not reported	1	1
1184	1994	I consent, begin the study	Complete	Yes	Yes	Yes	Yes	Yes	Yes	Yes	Yes	Unchecked	No	Yes	Yes	Yes	No	No	Yes	Yes	Yes	Yes	Yes	Yes	No			1184	1	26	0	25-39 yrs	25-39 yrs	Man	Employment	<10,000 zar	1	1
1185	1970	I consent, I wish to be contacted	Complete	Yes	Unchecked	Yes	Unchecked	Unchecked	Unchecked	Unchecked	Yes	Unchecked	Yes	Yes	No	Yes	No	No	Yes	Yes	No	Yes	Yes	Yes	No			1185	2	49	1	40+ yrs	40-59 yrs	Woman	Employment	10,000 - <40,000 zar	2	2
1186	1988	I consent, begin the study	Complete	Yes	Unchecked	Yes	Unchecked	Unchecked	Unchecked	Unchecked	Unchecked	Unchecked	No	Yes	Yes	Yes	No	No	Yes	Yes	No	No	No	Yes	No			1186	0	32	0	25-39 yrs	25-39 yrs	Man	Employment	<10,000 zar	1	1
1187	1998	I consent, begin the study	Complete	Yes	Yes	Unchecked	Unchecked	Unchecked	Unchecked	Unchecked	Unchecked	Unchecked	Yes	Yes	Yes	Yes	Yes	No	Yes	Yes	Yes	Yes	Yes	Yes	Yes			1187	4	21	0	18-24 yrs	18-24 yrs	Woman	Other income source	not reported	2	2
1188	1982	I consent, begin the study	Complete	Yes	Yes	Yes	Yes	Yes	Yes	Yes	Yes	Unchecked	No	Yes	No	Yes	Yes	No	Yes	Yes	Yes	Yes	Yes	Yes	No			1188	4	38	0	25-39 yrs	25-39 yrs	Man	Employment	10,000 - <40,000 zar	2	1
1189	1997	I consent, begin the study	Complete	Yes	Yes	Unchecked	Unchecked	Unchecked	Unchecked	Yes	Yes	Unchecked	No	Yes	Yes	Yes	Yes	No	Yes	Yes	Yes	Yes	Yes	Yes	No	-26.3608455657959	28.13248634338379	1189	5	23	0	18-24 yrs	18-24 yrs	Woman	Employment	10,000 - <40,000 zar	2	2
1191	1997	I consent, begin the study	Complete	Yes	Unchecked	Unchecked	Unchecked	Unchecked	Unchecked	Unchecked	Yes	Unchecked	Yes	Yes	Yes	Yes	Yes	Yes	Yes	Yes	Yes	Yes	Yes	Yes	Yes			1191	6	23	0	18-24 yrs	18-24 yrs	Woman	No income	not reported	2	2
1192	1988	I consent, begin the study	Complete		Unchecked	Unchecked	Yes	Unchecked	Unchecked	Unchecked	Unchecked	Unchecked	No	Yes	No	Yes	No	No	Yes	Yes	Yes	Yes	Yes	Yes	No	-26.36643600463867	28.1259822845459	1192	5	32	0	25-39 yrs	25-39 yrs	Woman	Employment	<10,000 zar	2	2
1193	1983	I consent, I wish to be contacted	Complete	Yes	Yes	Unchecked	Yes	Yes	Yes	Yes	Yes	Unchecked	No	Yes	Yes	Yes	Yes	No	Yes	Yes	Yes	Yes	No	Yes	No			1193	3	36	0	25-39 yrs	25-39 yrs	Woman	Employment	<10,000 zar	2	2
1194	1982	I consent, begin the study	Complete	Yes	Unchecked	Unchecked	Yes	Unchecked	Unchecked	Yes	Unchecked	Unchecked	No	Yes	Yes	Yes	No	No	Yes	Yes	No	Yes	Yes	Yes	No	-26.25145530700684	27.9898796081543	1194	2	38	0	25-39 yrs	25-39 yrs	Woman	Employment	10,000 - <40,000 zar	2	2
1195	1985	I consent, I wish to be contacted	Complete	Yes	Unchecked	Unchecked	Yes	Unchecked	Unchecked	Unchecked	Unchecked	Unchecked	No	Yes	No	Yes	Yes	No	Yes	No	Yes	Yes	Yes	Yes	No			1195	4	34	0	25-39 yrs	25-39 yrs	Woman	No income	not reported	2	2
1197	1978	I consent, begin the study	Complete	Yes	Unchecked	Yes	Yes	Unchecked	Unchecked	Yes	Yes	Unchecked	Yes	Yes	No	Yes	No	No	Yes	Yes	No	Yes	Yes	Yes	No	-25.99832153320313	28.07617950439453	1197	0	41	1	40+ yrs	40-59 yrs	Man	Employment	>=70,000 zar	1	1
1199	1952	I consent, begin the study	Complete	Yes	Yes	Yes	Yes	Yes	Unchecked	Yes	Unchecked	Unchecked	No	Yes	No	Yes	No	No	Yes	Yes	Yes	Yes	Yes	Yes	No	-25.64259338378906	27.21018409729004	1199	0	67	1	40+ yrs	60+ yrs	Woman	Other income source	10,000 - <40,000 zar	1	2
1201	1971	I consent, begin the study	Complete	Yes	Yes	Unchecked	Yes	Unchecked	Unchecked	Unchecked	Unchecked	Unchecked	No	Yes	No	Yes	No	No	Yes	Yes	Yes	Yes	Yes	Yes	No	-26.27075958251953	28.11226844787598	1201	1	48	1	40+ yrs	40-59 yrs	Woman	Employment	>=70,000 zar	1	2
1203	1987	I consent, begin the study	Complete	Yes	Yes	Yes	Yes	Yes	Unchecked	Yes	Yes	Unchecked	Yes	Yes	Not Applicable	Yes	No	No	Yes	Yes	Yes	Yes	No	Yes	No			1203	3	33	0	25-39 yrs	25-39 yrs	Man	Employment	10,000 - <40,000 zar	2	1
1204	1993	I consent, begin the study	Complete	Yes	Yes	Unchecked	Unchecked	Unchecked	Unchecked	Unchecked	Unchecked	Unchecked	No	Yes	Yes	No	No	No	Not Applicable	Yes	No	Not Applicable	Yes	Yes	No			1204	2	27	0	25-39 yrs	25-39 yrs	Woman	Employment	10,000 - <40,000 zar	2	2
1205	1994	I consent, begin the study	Complete	Yes	Yes	Unchecked	Yes	Unchecked	Unchecked	Yes	Unchecked	Unchecked	No	Yes	No	Yes	No	No	Yes	Yes	Yes	Yes	Yes		Yes			1205	2	26	0	25-39 yrs	25-39 yrs	Woman	Other income source	not reported	2	2
1206	1991	I consent, begin the study	Complete	Yes	Yes	Yes	Yes	Unchecked	Unchecked	Unchecked	Yes	Unchecked	No	Yes	Yes	Yes	No	No	Yes	Yes	Yes	Yes	Yes	Yes	Yes	-26.25841522216797	28.43291091918945	1206	5	29	0	25-39 yrs	25-39 yrs	Woman	Employment	10,000 - <40,000 zar	2	2
1207	1979	I consent, begin the study	Complete	Yes	Yes	Unchecked	Unchecked	Unchecked	Unchecked	Unchecked	Unchecked	Unchecked	No	Yes	No	Yes	Yes	No	Yes	Yes	No	Yes	No	Yes	No	-26.27075958251953	28.11226844787598	1207	5	41	1	40+ yrs	40-59 yrs	Woman	Employment	10,000 - <40,000 zar	2	2
1209	1988	I consent, begin the study	Complete	Yes	Yes	Yes	Yes	Yes	Unchecked	Yes	Yes	Unchecked	No	Yes	No	Yes	No	No	Yes	Yes	No	Yes	No	Yes	No			1209	2	32	0	25-39 yrs	25-39 yrs	Woman	Employment	10,000 - <40,000 zar	2	2
1210	1985	I consent, I wish to be contacted	Complete	Yes	Yes	Unchecked	Yes	Yes	Unchecked	Unchecked	Unchecked	Unchecked	No	Yes	Yes	Yes	Yes	No	Yes	Yes	Yes	Yes	Yes	Yes	No			1210	3	35	0	25-39 yrs	25-39 yrs	Woman	Other income source	<10,000 zar	2	2
1211	1991	I consent, I wish to be contacted	Complete	Yes	Yes	Unchecked	Unchecked	Unchecked	Unchecked	Unchecked	Unchecked	Unchecked	No	Yes	No	Yes	No	No	Yes	No	Yes	Yes	No	Yes	No	-26.80186462402344	25.97933959960938	1211	3	28	0	25-39 yrs	25-39 yrs	Man	Employment	<10,000 zar	2	1
1212	1983	I consent, begin the study	Complete	Yes	Yes	Unchecked	Yes	Unchecked	Unchecked	Yes	Yes	Unchecked	Yes	Yes	Yes	Yes	No	No	Yes	Yes	No	Yes	Yes	Yes	No			1212	4	36	0	25-39 yrs	25-39 yrs	Woman	Employment	10,000 - <40,000 zar	2	2
1217	1995	I consent, begin the study	Complete	Yes	Unchecked	Unchecked	Unchecked	Unchecked	Unchecked	Yes	Unchecked	Unchecked	Yes	Yes	Yes	Yes	Yes	Yes	Yes	Yes	Yes	Yes	Yes	Yes	Yes	-25.82111549377441	25.49538040161133	1217	6	22	0	18-24 yrs	18-24 yrs	Woman	Employment	<10,000 zar	2	2
1219	2000	I consent, I wish to be contacted	Complete	Yes	Yes	Yes	Yes	Unchecked	Yes	Unchecked	Unchecked	Unchecked	Yes	Yes	No	Yes	No	No	Yes	Yes	Yes	No	Yes	Yes	No			1219	1	31	0	25-39 yrs	25-39 yrs	Woman	Employment	<10,000 zar	1	2
1220	1996	I consent, I wish to be contacted	Complete	Yes	Yes	Yes	Yes	Unchecked	Unchecked	Yes	Yes	Unchecked	No	Yes	No	Yes	No	No	Yes	Not Applicable	Yes	Yes	Yes	Yes	No			1220	3	24	0	18-24 yrs	18-24 yrs	Woman	No income	not reported	2	2
1221	1996	I consent, begin the study	Complete	Yes	Yes	Yes	Unchecked	Yes	Unchecked	Yes	Unchecked	Unchecked	Yes	Yes	No	Yes	No	No	Yes	No	Yes	Yes	Not Applicable	Yes	Yes			1221	6	24	0	18-24 yrs	18-24 yrs	Man	Other income source	<10,000 zar	2	1
1223	1983	I consent, begin the study	Complete	Yes	Yes	Yes	Yes	Yes	Unchecked	Yes	Yes	Unchecked	No	Yes	Yes	Yes	No	No	No	Yes	No	No	Not Applicable	No	No	-26.06626892089844	28.2482967376709	1223	5	37	0	25-39 yrs	25-39 yrs	Woman	Employment	40,000 - <70,0000 zar	2	2
1225	1991	I consent, begin the study	Complete	Yes	Yes	Yes	Yes	Yes	Unchecked	Yes	Yes	Unchecked	No	Yes	No	Yes	No	No	No	Yes	Yes	Yes	No	No	No			1225	3	29	0	25-39 yrs	25-39 yrs	Woman	Employment	<10,000 zar	2	2
1226	1982	I consent, begin the study	Complete	Yes	Yes	Unchecked	Yes	Unchecked	Unchecked	Unchecked	Yes	Unchecked	No	Yes	No	Yes	No	No	Yes	Yes	Yes	Yes	Yes	Yes	No			1226	0	37	0	25-39 yrs	25-39 yrs	Woman	No income	not reported	1	2
1228	1984	I consent, begin the study	Complete	Yes	Yes	Unchecked	Yes	Unchecked	Yes	Unchecked	Yes	Unchecked	No	Yes	No	Yes	No	No	Yes	Yes	Yes	Yes	Yes	Yes	No	-25.58390426635742	28.09041404724121	1228	3	36	0	25-39 yrs	25-39 yrs	Woman	Employment	10,000 - <40,000 zar	2	2
1230	1992	I consent, begin the study	Complete	No	Unchecked	Unchecked	Yes	Unchecked	Unchecked	Unchecked	Unchecked	Unchecked	No	Yes	No	Yes	No	No	Yes	Yes	Yes	Yes	Yes	Yes	No	-25.99513053894043	28.22762680053711	1230	2	28	0	25-39 yrs	25-39 yrs	Man	Employment	<10,000 zar	2	1
1236	1982	I consent, begin the study	Complete	Yes	Yes	Unchecked	Yes	Yes	Yes	Yes	Yes	Unchecked	No	Yes	No	Yes	No	No	Yes	Yes	No	Yes	Yes	Yes	No	-25.58390426635742	28.09041404724121	1236	1	38	0	25-39 yrs	25-39 yrs	Man	Employment	10,000 - <40,000 zar	1	1
1237	1996	I consent, begin the study	Complete	Yes	Yes	Unchecked	Unchecked	Yes	Unchecked	Unchecked	Yes	Unchecked	No	Yes	No	Yes	Yes	No	Yes	Yes	Yes	Yes	Yes	Yes	No			1237	3	24	0	18-24 yrs	18-24 yrs	Woman	Other income source	not reported	2	2
1238	1999	I consent, I wish to be contacted	Complete	Yes	Unchecked	Unchecked	Yes	Unchecked	Unchecked	Unchecked	Yes	Unchecked	Yes	Yes	Yes	Yes	Yes	Yes	Yes	Yes	Yes	Yes	No	Yes	No	-26.10399055480957	28.22318458557129	1238	4	21	0	18-24 yrs	18-24 yrs	Man	Other income source	not reported	2	1
1239	1976	I consent, I wish to be contacted	Complete	Yes	Yes	Unchecked	Yes	Unchecked	Unchecked	Unchecked	Unchecked	Unchecked	Yes	Yes	Yes	Yes	Yes				Yes	Yes		Yes	Yes			1239	2	43	1	40+ yrs	40-59 yrs	Woman	Employment	<10,000 zar	2	2
1240	1973	I consent, I wish to be contacted	Complete	Yes	Unchecked	Unchecked	Yes	Unchecked	Unchecked	Unchecked	Unchecked	Unchecked	Yes	Yes	Yes	Yes	Yes	No	Yes	Yes	Yes	Yes	No	Yes	Yes			1240	3	47	1	40+ yrs	40-59 yrs	Woman	Employment	not reported	2	2
1242	1962	I consent, begin the study	Complete	Yes	Yes	Yes	Unchecked	Yes	Yes	Yes	Unchecked	Unchecked	No	Yes	No	Yes	No	No	Yes	Yes	Yes	No	Yes	Yes	No			1242	0	58	1	40+ yrs	40-59 yrs	Woman	Employment	10,000 - <40,000 zar	1	2
1243	1983	I consent, begin the study	Complete	Yes	Yes	Unchecked	Unchecked	Unchecked	Unchecked	Unchecked	Unchecked	Unchecked	Yes	Yes	No	Yes	No	No	Yes	Yes	No	Yes	Yes	Yes	Yes			1243	3	37	0	25-39 yrs	25-39 yrs	Man	No income	<10,000 zar	2	1
1244	1993	I consent, begin the study	Complete	Yes	Yes	Unchecked	Yes	Yes	Unchecked	Yes	Yes	Unchecked	No	Yes	Yes	Yes	No	No	Yes	Yes	Yes	Yes	Yes	Yes	No			1244	4	27	0	25-39 yrs	25-39 yrs	Man	Other income source	<10,000 zar	2	1
1245	1966	I consent, I wish to be contacted	Complete	Yes	Yes	Unchecked	Yes	Yes	Unchecked	Yes	Unchecked	Unchecked	No	Yes	No	Yes	No	No	Yes	Yes	No	Yes	Yes	No	No	-26.48477745056152	27.84012985229492	1245	3	54	1	40+ yrs	40-59 yrs	Man	Employment	<10,000 zar	2	1
1246	1988	I consent, I wish to be contacted	Complete	Yes	Yes	Yes	Yes	Yes	Unchecked	Unchecked	Yes	Unchecked	No	Yes	No	Yes	Yes	No	Yes	Yes	No	No	Yes	Yes	No			1246	2	32	0	25-39 yrs	25-39 yrs	Woman	Employment	10,000 - <40,000 zar	2	2
1247	1999	I consent, I wish to be contacted	Complete	Yes	Yes	Unchecked	Unchecked	Unchecked	Unchecked	Yes	Unchecked	Unchecked	Yes	Yes	No	Yes	No	No	Yes	Yes	Yes	Yes	No	No	No	-26.4903736114502	27.83791923522949	1247	5	21	0	18-24 yrs	18-24 yrs	Man	Employment	<10,000 zar	2	1
1248	1990	I consent, begin the study	Complete	Yes	Unchecked	Unchecked	Yes	Unchecked	Unchecked	Unchecked	Yes	Unchecked	No	Yes	No	Yes	Yes	No	Yes	Yes	No	Yes	No	Yes	No			1248	1	29	0	25-39 yrs	25-39 yrs	Woman	Employment	10,000 - <40,000 zar	1	2
1250	1982	I consent, begin the study	Complete	Yes	Yes	Yes	Unchecked	Unchecked	Yes	Yes	Unchecked	Unchecked	No	Yes	No	No	No	No	No	Yes	No	Yes	Not Applicable	No	No	-26.17120933532715	28.31670570373535	1250	2	38	0	25-39 yrs	25-39 yrs	Man	Employment	>=70,000 zar	2	1
1252	1984	I consent, begin the study	Complete	Yes	Yes	Yes	Unchecked	Unchecked	Unchecked	Unchecked	Unchecked	Unchecked	No	Yes	No	Yes	No	No	Yes	Yes	No	Yes	No	Yes	No	-26.16374778747559	28.25850296020508	1252	0	36	0	25-39 yrs	25-39 yrs	Woman	Employment	<10,000 zar	1	2
1255	1982	I consent, begin the study	Complete	Yes	Yes	Unchecked	Unchecked	Unchecked	Unchecked	Unchecked	Unchecked	Unchecked	No	Yes	No	Yes	No	No	Yes	Yes	Yes	Yes	Yes	Yes	No			1255	0	37	0	25-39 yrs	25-39 yrs	Woman	Employment	10,000 - <40,000 zar	1	2
1256	1980	I consent, begin the study	Complete	Yes	Unchecked	Unchecked	Yes	Unchecked	Unchecked	Unchecked	Unchecked	Unchecked														-25.99278831481934	28.15362358093262	1256	4	40	1	40+ yrs	40-59 yrs	Man	Employment	<10,000 zar	2	1
1257	1980	I consent, begin the study	Complete	Yes	Unchecked	Unchecked	Yes	Yes	Yes	Unchecked	Yes	Unchecked	Yes	Yes	No	Yes	No	No	Yes	Yes	No	Yes	Yes	Yes	No	-26.60663223266602	28.09074020385742	1257	2	39	0	25-39 yrs	25-39 yrs	Woman	Employment	10,000 - <40,000 zar	2	2
1258	1957	I consent, begin the study	Complete	Yes	Unchecked	Yes	Unchecked	Unchecked	Unchecked	Unchecked	Unchecked	Unchecked	Not Applicable	Yes	No	Yes	No	No	No	Yes	No	Yes	Not Applicable	Yes	No	-26.15880393981934	28.29394721984863	1258	3	62	1	40+ yrs	60+ yrs	Woman	Employment	10,000 - <40,000 zar	2	2
1259	1987	I consent, I wish to be contacted	Complete	Yes	Yes	Yes	Yes	Yes	Yes	Unchecked	Yes	Unchecked	Yes	Yes		Yes	Not Applicable		Yes	Yes	Yes	Yes	Yes	Yes				1259	5	33	0	25-39 yrs	25-39 yrs	Woman	No income	not reported	2	2
1260	1991	I consent, begin the study	Complete	Yes	Yes	Yes	Yes	Yes	Yes	Yes	Yes	Unchecked	No	Yes	Yes	Yes	No	No	Yes	Yes	Yes	Yes	Yes	Yes	No			1260	1	29	0	25-39 yrs	25-39 yrs	Woman	Employment	10,000 - <40,000 zar	1	2
1261	1972	I consent, begin the study	Complete	Yes	Unchecked	Unchecked	Yes	Unchecked	Unchecked	Unchecked	Unchecked	Unchecked	No	Yes	No	No	No	No	Yes	Yes	No	Not Applicable	Not Applicable	No	No			1261	1	48	1	40+ yrs	40-59 yrs	Woman	Employment	>=70,000 zar	1	2
1263	1988	I consent, begin the study	Complete	Yes	Yes	Yes	Yes	Yes	Unchecked	Unchecked	Yes	Unchecked	Not Applicable	Yes	Yes	Yes	No	Yes	Yes	Yes	Yes	Yes	Yes	Yes	Yes			1263	6	31	0	25-39 yrs	25-39 yrs	Woman	Employment	<10,000 zar	2	2
1266	1982	I consent, begin the study	Complete	Yes	Yes	Unchecked	Yes	Unchecked	Unchecked	Unchecked	Unchecked	Unchecked	No	Yes	No	Yes	No	No	Yes	Yes	Yes	Yes	Yes	Yes	No	-26.85058212280273	26.66941642761231	1266	2	37	0	25-39 yrs	25-39 yrs	Woman	Employment	<10,000 zar	2	2
1267	1982	I consent, begin the study	Complete	Yes	Unchecked	Unchecked	Unchecked	Unchecked	Unchecked	Unchecked	Yes	Unchecked	No	Yes	No	Yes	No	No	Yes	Yes	No	Yes	No	Yes	No			1267	0	37	0	25-39 yrs	25-39 yrs	Woman			1	2
1268	1985	I consent, begin the study	Complete	Yes	Yes	Yes	Unchecked	Unchecked	Unchecked	Yes	Yes	Unchecked	No	Yes	Yes	Yes	No	No	Yes	Yes	Yes	No	No	Yes	No	-25.7426872253418	28.19235420227051	1268	3	34	0	25-39 yrs	25-39 yrs	Woman	Employment	10,000 - <40,000 zar	2	2
1269	1988	I consent, begin the study	Complete	Yes	Yes	Unchecked	Yes	Yes	Yes	Yes	Yes	Unchecked	No	Yes	Yes	Yes	No	No	Yes	Yes	No	Yes	Yes	Yes	No	-26.49079132080078	27.83755302429199	1269	4	32	0	25-39 yrs	25-39 yrs	Woman	Employment	10,000 - <40,000 zar	2	2
1270	1977	I consent, begin the study	Complete	Yes	Yes	Unchecked	Yes	Yes	Yes	Unchecked	Unchecked	Unchecked	No	Yes	No	Yes	No	No	Yes	Yes	No	No	No	Yes	No	-26.85274887084961	26.62449455261231	1270	2	43	1	40+ yrs	40-59 yrs	Man	Employment	40,000 - <70,0000 zar	2	1
1271	1987	I consent, begin the study	Complete	Yes	Unchecked	Unchecked	Unchecked	Yes	Unchecked	Unchecked	Unchecked	Unchecked	No	Yes	No	Yes	No	No	Yes	Yes	Yes	Yes	Yes	Yes	Yes			1271	0	32	0	25-39 yrs	25-39 yrs	Woman	Employment	40,000 - <70,0000 zar	1	2
1272	1984	I consent, begin the study	Complete	Yes	Yes	Yes	Yes	Yes	Unchecked	Yes	Yes	Yes	No	Yes	Yes	Yes	Yes	Not Applicable	Yes	Yes	Yes	Yes	Yes	Yes	No	-26.22210502624512	27.86685752868652	1272	3	35	0	25-39 yrs	25-39 yrs	Woman	Employment	<10,000 zar	2	2
1274	1988	I consent, begin the study	Complete	Yes	Yes	Unchecked	Yes	Unchecked	Unchecked	Unchecked	Unchecked	Unchecked	No	Yes	Not Applicable	Yes	No	No	Yes	Yes	Yes	Not Applicable	Yes	Yes	No			1274	3	31	0	25-39 yrs	25-39 yrs	Man	Employment	not reported	2	1
1276	1994	I consent, begin the study	Complete	Yes	Yes	Unchecked	Yes	Yes	Unchecked	Yes	Yes	Unchecked	Yes	Yes	Yes	Yes	Yes	Yes	Yes	Yes	Yes	Yes	Yes	Yes	Yes	-26.35810089111328	28.13400077819824	1276	5	26	0	25-39 yrs	25-39 yrs	Not disclosed	Employment	<10,000 zar	2
1277	1985	I consent, begin the study	Complete	Yes	Yes	Unchecked	Unchecked	Unchecked	Unchecked	Unchecked	Unchecked	Unchecked	No	Yes	Yes	Yes	No	No	Yes	Yes	No	Yes	No	Yes	No			1277	3	34	0	25-39 yrs	25-39 yrs	Woman	Other income source	<10,000 zar	2	2
1279	1990	I consent, begin the study	Complete	Yes	Yes	Unchecked	Yes	Yes	Unchecked	Unchecked	Unchecked	Unchecked	No	Yes	No	Yes	No	No	Yes	Yes	Yes	Yes	Yes	Yes	No			1279	0	30	0	25-39 yrs	25-39 yrs	Woman	Employment	10,000 - <40,000 zar	1	2
1280	1983	I consent, begin the study	Complete	Yes	Unchecked	Unchecked	Yes	Unchecked	Unchecked	Yes	Unchecked	Unchecked	No	Yes	Yes	Yes	Not Applicable	Not Applicable	Yes	Yes	Yes	Yes	Yes	Yes	Not Applicable			1280	2	37	0	25-39 yrs	25-39 yrs	Woman	Employment	10,000 - <40,000 zar	2	2
1281	1982	I consent, I wish to be contacted	Complete	Yes	Unchecked	Yes	Unchecked	Yes	Unchecked	Yes	Yes	Unchecked	No	Yes	No	Yes	No	No	Yes	Yes	Yes	No	Yes	Yes	No			1281	0	37	0	25-39 yrs	25-39 yrs	Man	Employment	<10,000 zar	1	1
1283	1988	I consent, begin the study	Complete	Yes	Yes	Yes	Yes	Yes	Unchecked	Yes	Yes	Unchecked	No	Yes	No	Yes	No	No	Yes	Yes	No	Yes	Yes	Yes	No			1283	1	32	0	25-39 yrs	25-39 yrs	Woman	Employment	10,000 - <40,000 zar	1	2
1284	1997	I consent, begin the study	Complete	Yes	Yes	Yes	Yes	Yes	Unchecked	Yes	Yes	Unchecked	Yes	Yes	Yes	Yes	No	No	Yes	Yes	No	Yes	Yes	Yes	No	-26.97204399108887	24.72412490844727	1284	4	23	0	18-24 yrs	18-24 yrs	Not disclosed	Other income source	<10,000 zar	2
1285	1981	I consent, begin the study	Complete	Yes	Yes	Yes	Yes	Yes	Yes	Unchecked	Yes	Unchecked	Yes	Yes	Yes	No	No	No	Yes	Yes	Yes	Yes	Yes	Yes	Yes			1285	1	38	0	25-39 yrs	25-39 yrs	Man	Employment	<10,000 zar	1	1
1286	1978	I consent, begin the study	Complete	Yes	Yes	Unchecked	Yes	Yes	Unchecked	Unchecked	Unchecked	Unchecked	No	Yes	No	Yes	No	No	Yes	Yes	Yes	Yes	Yes	Yes	No			1286	1	41	1	40+ yrs	40-59 yrs	Woman	Employment	10,000 - <40,000 zar	1	2
1288	1994	I consent, I wish to be contacted	Complete	Yes	Yes	Yes	Unchecked	Unchecked	Unchecked	Yes	Yes	Unchecked	No	Yes	No	Yes	No	No	Yes	Yes	Yes	Not Applicable	Yes	Yes	No			1288	0	26	0	25-39 yrs	25-39 yrs	Woman	Employment	<10,000 zar	1	2
1290	1997	I consent, begin the study	Complete	Yes	Unchecked	Unchecked	Yes	Unchecked	Unchecked	Unchecked	Unchecked	Unchecked	Yes	Yes	Yes	Yes	No	No	Yes	Yes	Yes	Yes	Yes	Yes	No			1290	1	23	0	18-24 yrs	18-24 yrs	Woman	No income	not reported	1	2
1291	2000	I consent, begin the study	Complete	Yes	Yes	Yes	Yes	Yes	Unchecked	Yes	Unchecked	Unchecked	No	Yes	Yes	Yes	Yes	No	Yes	Yes	Yes	Yes	Yes	Yes	No			1291	3	20	0	18-24 yrs	18-24 yrs	Woman	Other income source	not reported	2	2
1292	1986	I consent, begin the study	Complete	Yes	Yes	Unchecked	Yes	Yes	Unchecked	Unchecked	Unchecked	Unchecked	No	Yes	Yes	Yes	No	No	Yes	Yes	Yes	Yes	Yes	Yes	No			1292	1	34	0	25-39 yrs	25-39 yrs	Man	Employment	<10,000 zar	1	1
1293	1989	I consent, begin the study	Complete	Yes	Unchecked	Unchecked	Yes	Yes	Unchecked	Unchecked	Yes	Unchecked	Yes	Yes	No	Yes	No	No	Yes	Yes	Yes	Yes	Yes	Yes	No			1293	3	31	0	25-39 yrs	25-39 yrs	Woman	Other income source	<10,000 zar	2	2
1294	1992	I consent, begin the study	Complete	Yes	Unchecked	Unchecked	Yes	Unchecked	Unchecked	Unchecked	Unchecked	Unchecked	No	Yes	No	Yes	No	No	Yes	Yes	Yes	Yes	No	Yes	No	-26.21866226196289	27.91556358337402	1294	1	28	0	25-39 yrs	25-39 yrs	Woman	Employment	<10,000 zar	1	2
1295	1999	I consent, begin the study	Complete	Yes	Yes	Yes	Yes	Unchecked	Unchecked	Yes	Yes	Unchecked	No	Yes	No	No	No	No	No	Yes	Yes	Yes	No	No	Yes			1295	3	21	0	18-24 yrs	18-24 yrs	Woman	Other income source	not reported	2	2
1296	1991	I consent, begin the study	Complete	Yes	Yes	Yes	Yes	Unchecked	Unchecked	Unchecked	Yes	Unchecked	Not Applicable	Yes	Not Applicable	Yes	Yes	No	Yes	Yes	Yes	Yes	Yes	Yes	No			1296	6	29	0	25-39 yrs	25-39 yrs	Not disclosed	Other income source	<10,000 zar	2
1297	1991	I consent, begin the study	Complete	Yes	Unchecked	Unchecked	Yes	Unchecked	Unchecked	Unchecked	Unchecked	Unchecked	No	Yes	No	Yes	No	No	Yes	Yes	Yes	Yes	No	Yes	No			1297	3	29	0	25-39 yrs	25-39 yrs	Woman	Other income source	<10,000 zar	2	2
1299	1991	I consent, begin the study	Complete	Yes	Yes	Yes	Yes	Unchecked	Unchecked	Unchecked	Unchecked	Unchecked	No	Yes	No	Yes	No	No	Yes	Yes	No	Yes	Yes	Yes	No	-26.44135093688965	28.51321792602539	1299	4	29	0	25-39 yrs	25-39 yrs	Woman	Employment	<10,000 zar	2	2
1301	1989	I consent, begin the study	Complete	Yes	Unchecked	Yes	Yes	Yes	Unchecked	Unchecked	Yes	Unchecked	No	Yes	Yes	Yes	No	No	Yes	Yes	Yes	Yes	Yes	Yes	No			1301	1	30	0	25-39 yrs	25-39 yrs	Woman	No income	not reported	1	2
1302	1982	I consent, begin the study	Complete	Yes	Unchecked	Unchecked	Yes	Yes	Unchecked	Unchecked	Yes	Unchecked	No	Yes	Yes	Yes	No	No	Yes	Yes	Yes	Yes	Yes	Yes	No			1302	1	38	0	25-39 yrs	25-39 yrs	Man	Employment	<10,000 zar	1	1
1303	1982	I consent, begin the study	Complete	Yes	Yes	Unchecked	Yes	Yes	Yes	Yes	Yes	Unchecked	No	Yes	No	Yes	No	Not Applicable	Yes	Yes	No	Yes	Yes	Yes	No	-26.8365535736084	26.77884864807129	1303	4	38	0	25-39 yrs	25-39 yrs	Man	Employment	10,000 - <40,000 zar	2	1
1305	1961	I consent, begin the study	Complete	Yes	Unchecked	Unchecked	Yes	Yes	Unchecked	Unchecked	Yes	Unchecked	No	Yes	Yes	Yes	No	No	Yes	Yes	Yes	Yes	Yes	Yes	No			1305	1	59	1	40+ yrs	40-59 yrs	Woman	No income	not reported	1	2
1308	1997	I consent, I wish to be contacted	Complete	Yes	Unchecked	Unchecked	Yes	Unchecked	Unchecked	Unchecked	Unchecked	Unchecked	Yes	Yes	Yes	Yes	Yes	Yes	Yes	Yes	Yes	Yes	Yes	No	No			1308	6	23	0	18-24 yrs	18-24 yrs	Woman	No income	<10,000 zar	2	2
1309	1997	I consent, I wish to be contacted	Complete	Yes	Unchecked	Unchecked	Yes	Unchecked	Unchecked	Unchecked	Unchecked	Unchecked	Not Applicable	Yes	Not Applicable	Yes	Yes	Yes	Yes	Yes	Yes	Yes	Yes	Yes	Yes			1309	6	23	0	18-24 yrs	18-24 yrs	Woman	No income	not reported	2	2
1310	1989	I consent, begin the study	Complete	Yes	Yes	Yes	Unchecked	Unchecked	Yes	Unchecked	Yes	Unchecked	Yes	Yes	Yes	Yes	Yes	Yes	Yes	Yes	No	Yes	Yes	Not Applicable	Not Applicable			1310	2	31	0	25-39 yrs	25-39 yrs	Woman	Other income source	<10,000 zar	2	2
1312	1978	I consent, begin the study	Complete	Yes	Yes	Unchecked	Unchecked	Unchecked	Unchecked	Unchecked	Unchecked	Unchecked	Yes	Yes	Yes	Yes	No	No	Yes	Yes	Yes	Yes	Yes	Yes	No			1312	1	41	1	40+ yrs	40-59 yrs	Man	Employment	10,000 - <40,000 zar	1	1
1313	1987	I consent, I wish to be contacted	Complete	Yes	Yes	Unchecked	Yes	Unchecked	Yes	Unchecked	Unchecked	Unchecked	No	Yes	No	Yes	Not Applicable	No	Yes	Yes	No	Yes	No	Yes	No	-26.96931648254395	26.61851501464844	1313	4	33	0	25-39 yrs	25-39 yrs	Man	Employment	<10,000 zar	2	1
1314	1994	I consent, begin the study	Complete	Yes	Yes	Unchecked	Yes	Unchecked	Unchecked	Yes	Unchecked	Unchecked	Yes	Yes	Yes	Yes	No	No	Yes	Yes	Yes	Yes	No	Yes	No			1314	4	26	0	25-39 yrs	25-39 yrs	Woman	Other income source	<10,000 zar	2	2
1315	1997	I consent, begin the study	Complete	Yes	Unchecked	Unchecked	Yes	Unchecked	Unchecked	Unchecked	Unchecked	Unchecked	Not Applicable	Yes	No	Yes	No	No	Yes	Yes	No	Yes	Yes	Yes	No			1315	2	23	0	18-24 yrs	18-24 yrs	Woman	Other income source	not reported	2	2
1316	1996	I consent, begin the study	Complete	Yes	Unchecked	Unchecked	Yes	Unchecked	Unchecked	Unchecked	Unchecked	Unchecked	No	Yes	No	Yes	Yes	No	Yes	Yes	Yes	Yes	Yes	Yes	No			1316	3	23	0	18-24 yrs	18-24 yrs	Woman	Other income source	not reported	2	2
1317	1984	I consent, begin the study	Complete	Yes	Unchecked	Unchecked	Yes	Unchecked	Unchecked	Unchecked	Unchecked	Unchecked	Yes	Yes	No	Yes	No	No	Yes	Yes	Yes	Yes	Yes	Yes	No			1317	4	35	0	25-39 yrs	25-39 yrs	Woman	Employment	10,000 - <40,000 zar	2	2
1318	1996	I consent, begin the study	Complete	Yes	Yes	Unchecked	Unchecked	Unchecked	Unchecked	Unchecked	Unchecked	Unchecked	No	Yes	Yes	Yes	Yes	No	Yes	Yes	Yes	Yes	Yes	No	No			1318	4	24	0	18-24 yrs	18-24 yrs	Woman	No income	not reported	2	2
1320	1997	I consent, I wish to be contacted	Complete	Yes	Unchecked	Unchecked	Yes	Unchecked	Unchecked	Unchecked	Unchecked	Unchecked	No	Yes	No	Yes	No	Yes	Yes	Yes	Yes	Not Applicable	Yes	Yes	Not Applicable	-26.28127861022949	27.86905479431152	1320	4	23	0	18-24 yrs	18-24 yrs	Woman	Employment	<10,000 zar	2	2
1321	1993	I consent, I wish to be contacted	Complete	Yes	Unchecked	Yes	Yes	Unchecked	Unchecked	Unchecked	Yes	Unchecked	No	Yes	No	Yes	No	No	Yes	Yes	No	Yes	No	Yes	No	-25.62157440185547	27.77615547180176	1321	1	27	0	25-39 yrs	25-39 yrs	Woman	Employment	<10,000 zar	1	2
1322	1996	I consent, I wish to be contacted	Complete	Yes	Yes	Yes	Yes	Yes	Unchecked	Unchecked	Yes	Unchecked	Yes	Yes	No	Yes	Yes	No	Yes	Yes	Yes	Yes	Yes	Yes	No	-26.18683052062988	28.39750671386719	1322	5	23	0	18-24 yrs	18-24 yrs	Woman	No income	<10,000 zar	2	2
1323	1991	I consent, I wish to be contacted	Complete	Yes	Yes	Unchecked	Yes	Yes	Unchecked	Unchecked	Yes	Unchecked	Yes	Yes	No	Yes	No	No	Yes	Yes	No	No	Yes	Yes	No			1323	1	29	0	25-39 yrs	25-39 yrs	Woman	Other income source	<10,000 zar	1	2
1324	1996	I consent, begin the study	Complete	Yes	Unchecked	Yes	Unchecked	Unchecked	Unchecked	Unchecked	Unchecked	Unchecked	No	Yes	No	Yes	No	No	Yes	Yes	No	Yes	Yes	Yes	No			1324	2	24	0	18-24 yrs	18-24 yrs	Woman	Other income source	<10,000 zar	2	2
1325	1992	I consent, begin the study	Complete	Yes	Yes	Yes	Yes	Unchecked	Unchecked	Unchecked	Yes	Unchecked	Yes	Yes	Yes	Yes	No	No	Yes	Yes	No	Yes	Yes	Yes	Yes			1325	5	28	0	25-39 yrs	25-39 yrs	Woman	No income	not reported	2	2
1329	2001	I consent, begin the study	Complete	Yes	Unchecked	Unchecked	Yes	Unchecked	Unchecked	Unchecked	Unchecked	Unchecked	No	Yes	No	Yes	Yes	No	Yes	Yes	Yes	Yes	Yes	Yes	No			1329	0	18	0	18-24 yrs	18-24 yrs	Woman	No income	not reported	1	2
1330	1983	I consent, begin the study	Complete	Yes	Yes	Yes	Unchecked	Unchecked	Unchecked	Yes	Yes	Unchecked	Yes	Yes	No	Yes	No	No	Yes	Yes	Yes	No	Yes	No	No	-26.72335433959961	27.08790969848633	1330	1	37	0	25-39 yrs	25-39 yrs	Woman	Employment	10,000 - <40,000 zar	1	2
1332	1982	I consent, begin the study	Complete	Yes	Yes	Yes	Yes	Unchecked	Unchecked	Yes	Unchecked	Unchecked	No	Yes	No	Yes	No	No	Yes	Yes	Yes	Yes	Yes	Yes	No			1332	1	38	0	25-39 yrs	25-39 yrs	Woman	Employment	40,000 - <70,0000 zar	1	2
1333	1982	I consent, begin the study	Complete	Yes	Unchecked	Unchecked	Unchecked	Unchecked	Unchecked	Yes	Unchecked	Unchecked	No	Yes	No	Yes	No	No	Yes	Yes	Yes	Yes	Yes	Yes	Yes			1333	4	38	0	25-39 yrs	25-39 yrs	Woman	Employment	<10,000 zar	2	2
1334	1984	I consent, begin the study	Complete	Yes	Yes	Unchecked	Unchecked	Unchecked	Unchecked	Unchecked	Unchecked	Unchecked	Not Applicable	Yes	Not Applicable	Yes	No	No	Yes	Yes	Yes	Yes	Yes	Yes	Not Applicable			1334	5	35	0	25-39 yrs	25-39 yrs	Woman	Employment	10,000 - <40,000 zar	2	2
1337	1982	I consent, begin the study	Complete	Yes	Yes	Unchecked	Yes	Unchecked	Unchecked	Yes	Unchecked	Unchecked	No	Yes	No	Yes	No	No	Yes	Yes	No	Yes	Yes	Yes	No			1337	2	38	0	25-39 yrs	25-39 yrs	Woman	Employment	10,000 - <40,000 zar	2	2
1338	1973	I consent, begin the study	Complete	Yes	Yes	Yes	Yes	Unchecked	Unchecked	Yes	Yes	Unchecked	No	Yes	Yes	Yes	No	No	No	Yes	No	Yes	Yes	Yes	Yes			1338	4	46	1	40+ yrs	40-59 yrs	Woman	Other income source	10,000 - <40,000 zar	2	2
1340	1956	I consent, begin the study	Complete	Yes	Yes	Unchecked	Yes	Unchecked	Unchecked	Unchecked	Unchecked	Unchecked	Yes	Yes	No	Yes	No	No	Yes	Yes	Yes	Yes	Yes	Yes	No	-26.70683670043945	27.0894718170166	1340	2	63	1	40+ yrs	60+ yrs	Woman	Employment	40,000 - <70,0000 zar	2	2
1341	1981	I consent, begin the study	Complete	Yes	Yes	Unchecked	Unchecked	Unchecked	Unchecked	Unchecked	Unchecked	Unchecked	No	Yes	No	No	No	No	Yes	Yes	No	Yes	Yes	Yes	No	-26.72257804870606	27.12526512145996	1341	1	39	0	25-39 yrs	25-39 yrs	Woman	Employment	not reported	1	2
1342	1982	I consent, begin the study	Complete	Yes	Yes	Unchecked	Unchecked	Unchecked	Unchecked	Unchecked	Unchecked	Unchecked	No	Yes	No	Yes	No	No	Yes	Yes	No	Yes	Yes	Yes	No			1342	2	38	0	25-39 yrs	25-39 yrs	Woman	Employment	10,000 - <40,000 zar	2	2
1345	1983	I consent, begin the study	Complete	Yes	Yes	Yes	Unchecked	Unchecked	Unchecked	Unchecked	Unchecked	Unchecked	No	Yes	No	Yes	No	No	Yes	Yes	Yes	Yes	Yes	Yes	No			1345	1	37	0	25-39 yrs	25-39 yrs	Woman	Employment	>=70,000 zar	1	2
1346	1997	I consent, begin the study	Complete	Yes	Unchecked	Unchecked	Unchecked	Unchecked	Unchecked	Yes	Yes	Unchecked	No	Yes	No	Yes	No	No	No	Yes	No	Yes	Yes	Yes	No			1346	1	23	0	18-24 yrs	18-24 yrs	Woman	Employment	<10,000 zar	1	2
1347	1974	I consent, begin the study	Complete	Yes	Yes	Unchecked	Unchecked	Unchecked	Unchecked	Unchecked	Yes	Unchecked	No	Yes	No	Yes	Yes	No	Yes	Yes	No	Yes	Yes	Yes	No	-26.69566345214844	27.11970710754395	1347	2	46	1	40+ yrs	40-59 yrs	Woman	Employment	10,000 - <40,000 zar	2	2
1348	1991	I consent, begin the study	Complete	Yes	Yes	Unchecked	Yes	Yes	Unchecked	Unchecked	Unchecked	Unchecked	No	Yes	No	Yes	No	No	Yes	Yes	No	Yes	Yes	Yes	No			1348	1	29	0	25-39 yrs	25-39 yrs	Woman	Employment	10,000 - <40,000 zar	1	2
1349	1954	I consent, begin the study	Complete	Yes	Yes	Unchecked	Yes	Yes	Yes	Unchecked	Unchecked	Unchecked	No	Yes	No	Yes	No	No	Yes	Yes	No	Yes	Yes	Yes	No	-26.72335815429688	27.08792114257813	1349	2	65	1	40+ yrs	60+ yrs	Man	Other income source	10,000 - <40,000 zar	2	1
1351	1968	I consent, begin the study	Complete	Yes	Yes	Unchecked	Yes	Yes	Yes	Yes	Unchecked	Unchecked	No	Yes	No	Yes	No	No	Yes	Yes	No	Yes	Not Applicable	Yes	No			1351	4	51	1	40+ yrs	40-59 yrs	Woman	Employment	10,000 - <40,000 zar	2	2
1352	1959	I consent, begin the study	Complete	Yes	Yes	Unchecked	Yes	Yes	Unchecked	Yes	Unchecked	Unchecked	No	Yes	No	Not Applicable	No	No	Yes		No	Yes	No	Yes	No			1352	5	60	1	40+ yrs	60+ yrs	Woman	Other income source	not reported	2	2
1353	1997	I consent, I wish to be contacted	Complete	Yes	Yes	Yes	Yes	Yes	Unchecked	Yes	Yes	Unchecked	No	Yes	No	No	No	No	Yes	Yes	Yes	Yes	Yes	Yes	No	-26.74795341491699	27.01669692993164	1353	1	23	0	18-24 yrs	18-24 yrs	Woman	No income	not reported	1	2
1354	1966	I consent, begin the study	Complete	Yes	Unchecked	Yes	Unchecked	Unchecked	Unchecked	Unchecked	Unchecked	Unchecked	No	Yes	No	Yes	No	No	Yes	Yes	Yes	Yes	Yes	Yes	No	-26.08517456054688	27.79522514343262	1354	1	53	1	40+ yrs	40-59 yrs	Woman	Employment	>=70,000 zar	1	2
1358	1987	I consent, begin the study	Complete	Yes	Unchecked	Unchecked	Yes	Yes	Unchecked	Yes	Unchecked	Unchecked	No	Yes	No	Yes	No	No	Yes	Yes	No	Yes	Not Applicable	Yes	No			1358	0	33	0	25-39 yrs	25-39 yrs	Woman	Employment	10,000 - <40,000 zar	1	2
1359	1995	I consent, begin the study	Complete	Yes	Yes	Unchecked	Unchecked	Unchecked	Unchecked	Unchecked	Unchecked	Unchecked	No	Yes	No	Yes	No	No	Yes	Yes	No	Yes	Yes	Yes	No			1359	4	25	0	25-39 yrs	25-39 yrs	Not disclosed	Other income source	not reported	2
1361	1991	I consent, begin the study	Complete	Yes	Yes	Unchecked	Yes	Unchecked	Unchecked	Unchecked	Yes	Unchecked	No	Yes	No	Yes	No	No	Yes	Yes	No	No	No	Yes	No			1361	1	28	0	25-39 yrs	25-39 yrs	Woman	Employment	<10,000 zar	1	2
